# Supplementary material for: Characteristics of the medical malpractice cases against orthopedists in China between 2016 and 2017
Source: PLoS One. 2021 May 12;16(5):e0248052. doi: 10.1371/journal.pone.0248052 (PMC8115811; doi:10.1371/journal.pone.0248052)
Supplement: S1 Data — (XLSX) [file pone.0248052.s001.xlsx]

## Sheet: Sheet1
Degree of responsibility	Inpatient/outpatient	Gender	Injury types	Preoperative comorbidities	Injury causes	Operative type	Hospital level	Region	Ulna and radius	Knee joint	Humerus	Scapular and clavicle	Femur	Tibia and fibula	Spine	Foot	Hand	Rib	Pelvis and acetabulum	Head	Improper performance of procedures	Failure to supervise or monitor case	Failure to instruct or communicate with patient	Escape diagnosis	Failure to recognize a complication of treatment	Incorrect selection of operation method	Misdiagnosis	Anesthesia problem	Medication errors	Hospitals without relevant surgical qualifications	Improper supervision of residents or other staff	Procedure performed when not indicated or contraindicated	Postoperative anticoagulation and anti-infection measures are not standardized	Non-standard medical records	Pathological types	Interval between the first onset and medical expertise	Age	Injury numbers	Times of operation	Times of hospitalization	Elective/trauma
1	1	1	1	0	1	4	2	3	1	0	0	0	0	0	0	0	0	0	0	0	1	1	0	0	0	1	0	0	0	0	0	0	0	0	1	1	2	1	2	3	1
2	1	1	3	1	7	1	3	3	0	1	0	0	0	0	0	0	0	0	0	0	0	0	0	0	0	1	0	0	0	0	0	0	0	0	2	2	3	1	1	4	2
1	1	1	1	0	3	3	3	2	0	0	1	0	0	0	0	0	0	0	0	0	1	1	0	0	0	1	0	0	0	0	1	0	0	0	1	2	2	1	2	3	1
2	1	2	2	0	4	1	2	3	0	0	0	0	0	0	0	1	0	0	0	0	1	0	0	0	0	0	0	0	0	0	0	0	0	0	1	2	3	1	1	4	1
2	1	1	2	0	2	3	1	1	0	0	0	1	0	0	0	0	0	0	0	0	0	1	1	0	0	0	0	0	0	0	0	0	1	0	1	1	3	1	2	2	1
1	1	1	1	0	1	2	3	2	0	0	0	0	1	0	0	0	0	0	0	0	0	0	0	0	0	1	0	0	0	0	0	0	0	0	1	3	2	2	3	4	1
1	1	1	2	0	2	3	2	1	0	0	0	1	0	0	0	0	0	0	0	0	1	1	1	0	0	0	0	0	0	0	0	0	1	0	1	1	3	1	2	2	1
1	1	1	1	0	1	3	3	3	0	0	0	0	0	1	0	0	0	0	0	0	0	1	0	0	0	0	0	0	0	0	0	0	0	0	1	3	2	3	3	4	1
1	1	1	1	0	5	3	3	3	1	0	0	0	0	0	0	0	0	0	0	0	1	1	1	0	0	0	0	0	0	0	0	0	0	0	1	2	3	1	2	3	1
2	1	1	1	0	3	3	3	3	0	0	0	0	1	0	0	0	0	0	0	0	0	0	0	0	0	0	0	0	0	0	0	1	0	0	1	3	3	1	2	3	1
2	2	1	2	0	2	1	3	3	1	0	0	0	0	0	0	0	0	0	0	0	0	0	1	0	0	0	1	0	0	0	0	0	0	0	1	1	4	1	2	3	1
2	1	1	3	1	7	1	2	3	0	0	0	0	0	0	1	0	0	0	0	0	0	0	1	0	0	0	0	0	0	0	0	0	0	0	3	1	4	1	1	3	2
1	1	1	3	0	7	1	2	1	0	0	0	0	0	0	1	0	0	0	0	0	1	0	0	0	0	1	0	0	0	0	0	0	0	0	7	2	3	1	2	4	2
1	1	2	1	1	2	3	2	1	0	0	1	0	0	0	0	0	0	0	0	0	0	0	0	0	0	0	0	0	0	0	0	1	0	0	1	2	3	1	2	4	1
2	1	1	1	0	4	4	3	1	0	0	0	0	0	1	0	0	0	0	0	0	1	0	1	0	0	0	0	0	0	0	0	0	0	0	1	3	3	2	3	4	1
2	1	1	3	0	7	2	3	1	0	0	0	0	0	0	1	0	0	0	0	0	0	0	0	0	0	0	1	0	0	0	0	0	0	0	3	1	3	1	2	2	2
1	1	1	2	0	2	1	2	1	1	0	0	0	0	0	0	0	0	0	0	0	1	1	1	0	0	0	0	0	0	0	0	1	1	0	1	1	2	1	1	4	1
2	1	1	2	1	6	2	3	1	0	1	0	0	0	0	0	0	0	0	0	0	1	1	0	0	0	0	0	0	0	0	0	0	0	0	5	2	3	1	2	4	1
1	1	2	3	0	7	3	2	3	0	0	0	0	0	0	1	0	0	0	0	0	0	1	1	0	0	0	0	0	1	0	1	0	0	0	3	2	3	1	2	2	2
2	1	1	3	1	7	3	1	1	0	0	0	0	0	0	1	0	0	0	0	0	1	0	0	0	0	0	0	0	0	0	0	0	0	0	3	1	3	1	3	3	2
2	1	1	1	0	1	3	2	1	0	0	1	0	0	0	0	0	0	0	0	0	0	0	1	0	1	0	0	0	1	0	0	0	0	0	1	2	3	1	2	2	1
2	1	2	3	0	7	3	3	1	0	0	0	0	1	0	0	0	0	0	0	0	1	0	1	0	0	0	0	0	0	0	0	0	0	0	4	1	3	1	2	2	2
1	1	2	2	0	2	3	3	1	0	0	0	0	1	0	0	0	0	0	0	0	1	1	1	0	0	0	0	0	0	0	0	0	0	0	1	1	3	1	2	2	1
2	1	2	2	0	2	1	2	1	1	0	0	0	0	0	0	0	0	0	0	0	0	0	0	1	0	0	0	0	0	0	0	0	0	0	1	1	3	1	1	2	1
1	1	1	1	0	1	3	2	3	0	0	0	0	1	0	0	0	0	0	0	0	1	1	1	0	0	0	0	0	0	0	0	0	1	0	1	3	2	1	2	2	1
2	1	1	1	0	1	2	2	3	0	0	0	0	0	1	0	0	0	0	0	0	1	0	1	0	0	0	0	0	0	0	0	0	0	0	1	3	2	2	2	2	1
2	1	1	3	0	7	5	1	1	0	0	0	0	0	0	1	0	0	0	0	0	0	0	1	0	0	0	0	0	0	0	0	0	0	0	3	3	3	1	2	2	2
2	1	2	3	0	7	1	3	3	0	0	0	0	0	0	1	0	0	0	0	0	0	0	1	0	0	0	0	0	0	0	0	0	0	0	3	1	4	1	1	2	2
1	1	1	2	0	1	1	2	1	0	0	0	0	0	1	0	0	0	0	0	0	1	1	0	1	0	1	0	0	0	0	0	0	0	0	1	2	1	1	1	2	1
2	1	1	1	0	1	3	3	3	0	0	0	0	0	1	0	0	0	0	0	0	0	0	0	1	0	1	0	0	0	0	0	0	0	0	1	2	2	1	2	2	1
2	1	1	3	1	7	3	3	3	0	0	0	0	1	0	0	0	0	0	0	0	1	0	0	0	0	1	0	0	0	0	0	0	0	0	4	3	3	1	2	2	2
2	1	2	3	1	7	3	2	1	0	0	0	0	1	0	0	0	0	0	0	0	1	0	0	0	0	0	0	0	0	0	0	0	0	0	4	2	3	1	2	2	2
2	1	1	2	0	4	3	3	1	0	0	0	0	0	0	0	1	0	0	0	0	1	0	0	0	0	1	0	0	0	0	0	0	0	0	1	1	2	1	2	2	1
2	1	1	3	1	7	3	2	1	0	1	0	0	0	0	0	0	0	0	0	0	0	0	1	1	0	0	0	0	0	0	0	0	0	0	2	2	4	1	2	2	2
1	1	2	3	0	7	3	2	3	0	0	0	0	0	0	1	0	0	0	0	0	0	1	0	1	0	0	0	0	0	0	0	0	0	0	3	1	2	2	3	3	2
2	1	1	1	0	1	3	3	3	0	0	0	0	0	1	0	0	0	0	0	0	0	0	0	0	0	1	0	0	0	0	0	0	0	0	1	1	3	2	2	2	1
1	1	1	3	0	7	3	1	1	0	0	0	0	0	0	1	0	0	0	0	0	0	1	0	0	0	0	0	0	0	0	0	0	0	0	3	3	4	1	2	2	2
2	1	2	2	1	2	3	2	1	0	0	0	0	1	0	0	0	0	0	0	0	1	0	0	0	0	0	0	0	0	0	0	0	0	0	1	1	4	1	2	2	1
1	1	2	2	0	4	1	3	1	0	0	0	0	0	0	0	0	1	0	0	0	0	1	1	0	0	0	0	0	0	0	1	0	1	0	5	1	3	1	2	2	1
2	1	1	1	0	1	3	3	1	0	0	1	0	0	0	0	0	0	0	0	0	1	0	0	0	0	0	0	0	0	0	0	0	0	0	1	2	2	1	2	2	1
1	1	2	3	0	7	1	2	3	0	0	0	0	0	0	1	0	0	0	0	0	1	1	1	0	0	0	0	0	0	0	0	0	0	0	3	2	3	1	1	2	2
2	1	2	2	0	2	1	2	3	1	0	0	0	0	0	0	0	0	0	0	0	0	0	0	1	0	0	0	0	0	0	0	0	0	0	1	2	3	1	1	2	1
1	1	2	2	0	2	2	2	1	0	0	0	0	1	0	0	0	0	0	0	0	1	1	0	0	0	1	0	0	0	0	0	0	1	0	1	1	3	1	2	2	1
1	1	1	3	0	7	4	2	1	0	0	0	0	0	0	0	1	0	0	0	0	1	0	0	0	0	0	0	0	0	0	0	0	0	0	1	2	3	1	2	2	1
2	1	1	3	0	7	3	2	1	0	0	0	0	0	0	1	0	0	0	0	0	1	1	1	0	0	1	0	0	0	0	1	0	0	0	3	1	3	1	2	2	2
1	1	1	1	0	4	1	3	1	0	1	0	0	0	0	0	0	0	0	0	0	0	0	0	0	1	0	0	0	0	0	0	0	0	0	1	3	3	1	1	2	1
1	1	1	3	1	7	3	2	3	0	0	0	0	0	0	1	0	0	0	0	0	1	1	1	0	0	1	0	0	0	0	1	0	0	0	3	1	4	1	2	2	2
2	1	1	2	0	2	3	3	1	0	0	0	0	0	1	0	0	0	0	0	0	1	0	1	0	0	0	0	0	0	0	0	0	0	0	1	1	2	1	2	2	1
2	1	1	1	0	2	4	3	1	0	0	0	0	0	1	0	0	0	0	0	0	0	1	1	0	0	0	0	0	0	0	1	0	1	0	1	2	3	1	2	3	1
1	1	2	1	0	1	1	3	1	0	0	1	0	0	0	0	0	0	0	0	0	1	0	0	0	0	0	0	0	0	0	0	0	0	0	1	2	1	1	1	2	1
1	1	2	2	0	2	3	3	1	0	0	0	1	0	0	0	0	0	0	0	0	0	1	0	1	0	0	0	0	0	0	0	0	0	0	1	2	3	1	2	2	1
1	1	2	3	0	7	5	3	1	0	0	0	0	0	0	0	0	0	0	1	0	0	0	0	1	0	0	0	0	0	0	0	0	0	0	7	2	2	1	2	2	2
2	1	2	1	1	2	3	1	3	0	0	0	0	1	0	0	0	0	0	0	0	0	1	1	0	0	0	0	0	0	0	0	0	0	1	1	2	4	1	2	2	1
2	1	2	2	0	2	3	3	1	0	0	0	0	0	1	0	0	0	0	0	0	1	0	0	0	0	0	0	0	0	0	0	0	0	0	1	2	2	2	2	2	1
2	1	2	1	0	1	3	2	3	0	0	0	0	1	0	0	0	0	0	0	0	0	0	0	0	0	0	0	0	0	1	1	0	0	0	1	3	3	3	2	2	1
2	1	2	2	1	5	3	3	3	0	0	0	0	1	0	0	0	0	0	0	0	0	0	1	0	0	0	0	0	0	0	0	0	0	0	1	1	4	1	2	2	1
1	1	1	3	1	7	1	2	3	0	0	0	0	0	0	1	0	0	0	0	0	0	1	0	0	0	0	0	0	0	0	1	0	0	0	3	1	3	1	2	2	2
2	1	1	3	0	7	3	3	1	0	0	0	0	1	0	0	0	0	0	0	0	1	0	0	0	0	0	0	0	0	0	0	0	0	0	4	2	4	1	2	2	2
2	1	1	3	0	7	5	3	1	0	0	0	0	1	0	0	0	0	0	0	0	1	1	0	0	0	0	0	0	0	0	0	0	0	1	7	1	3	1	2	2	2
2	1	2	1	0	4	3	2	1	0	0	0	0	0	0	0	0	1	0	0	0	0	0	0	0	0	0	0	0	0	0	0	0	1	0	1	1	1	1	2	2	1
2	1	2	2	1	3	3	3	1	0	0	0	0	1	0	0	0	0	0	0	0	0	1	1	0	0	0	0	0	0	0	1	0	0	0	1	3	4	1	2	2	1
1	1	1	2	1	2	3	3	1	0	0	0	1	0	0	1	0	0	0	0	0	0	0	0	0	1	0	0	0	0	0	0	0	0	0	1	2	3	2	2	2	1
2	1	1	2	0	2	3	3	1	0	1	0	0	0	0	0	0	0	0	0	0	1	1	1	0	0	0	0	0	0	0	0	0	0	0	1	1	3	1	2	2	1
2	1	1	1	1	4	5	2	1	0	0	0	0	0	0	0	0	1	0	0	0	0	0	0	0	1	0	0	0	0	0	0	0	0	0	1	1	3	3	2	2	1
2	1	1	3	1	7	5	1	1	0	0	1	0	0	0	0	0	0	0	0	0	1	0	1	0	0	1	0	0	0	0	0	0	0	0	7	3	3	1	2	2	2
1	1	2	3	1	7	3	3	1	0	0	0	0	1	0	0	0	0	0	0	0	0	0	0	0	0	0	0	1	0	0	0	0	0	0	4	2	3	1	2	2	2
2	1	1	3	0	7	3	3	1	0	0	0	0	1	0	0	0	0	0	0	0	1	1	1	1	0	0	0	0	0	0	0	0	0	0	4	2	3	1	2	2	2
1	1	2	3	1	7	3	1	1	0	0	0	0	0	0	1	0	0	0	0	0	0	0	1	0	0	0	0	0	0	0	0	0	0	0	3	1	3	1	2	2	2
2	1	2	2	0	2	4	2	1	0	0	0	0	1	0	0	0	0	0	0	0	1	1	1	0	0	0	0	0	0	0	1	0	0	0	1	2	4	1	2	2	1
1	1	1	2	0	2	3	3	1	0	0	0	0	0	0	0	1	0	0	0	0	1	0	0	0	0	0	0	0	0	0	0	0	0	0	1	3	3	1	2	2	1
1	1	1	2	0	2	2	2	3	0	0	0	0	1	0	0	0	0	0	0	0	1	1	1	0	0	0	0	0	0	0	0	0	0	0	1	1	3	1	2	2	1
2	1	2	2	0	1	3	1	3	0	0	0	1	0	0	0	0	0	0	0	0	0	0	0	0	0	0	0	0	0	0	0	0	1	0	1	3	3	1	2	2	1
1	1	1	2	0	2	2	2	3	1	0	0	0	0	0	0	0	0	0	0	0	0	1	1	0	0	0	0	0	0	0	0	0	0	0	1	2	1	1	2	2	1
1	1	1	2	0	2	3	2	1	1	0	0	0	0	0	0	0	0	0	0	0	0	0	0	0	1	0	0	0	0	0	0	0	0	0	1	2	1	1	2	2	1
1	1	1	3	0	7	5	2	2	0	0	0	0	0	0	1	0	0	0	0	0	1	0	0	0	0	1	0	0	0	0	0	0	0	0	3	1	3	1	2	2	2
2	1	1	3	0	7	3	2	1	0	0	1	0	0	0	0	0	0	0	0	0	0	1	0	0	0	0	0	0	0	0	0	0	0	0	4	3	3	1	2	2	2
2	1	1	2	1	2	1	2	3	0	0	0	0	0	0	0	0	0	1	0	0	1	1	1	0	0	1	0	0	0	0	1	0	0	0	1	1	3	1	1	2	1
2	1	2	2	1	2	1	1	2	0	0	0	0	0	1	0	0	0	0	0	0	1	0	0	0	0	0	0	0	0	0	0	0	0	0	1	3	3	1	3	4	1
2	1	1	1	1	4	4	3	3	0	0	0	0	0	1	0	0	0	0	0	0	1	1	1	0	0	1	0	0	0	0	1	0	0	0	1	1	2	1	2	2	1
2	1	1	3	1	7	3	2	3	0	0	0	0	1	0	0	0	0	0	0	0	0	1	0	0	0	0	0	0	0	0	0	0	0	0	4	2	2	1	2	3	2
2	1	2	2	0	2	4	1	3	1	0	0	0	0	0	0	0	0	0	0	0	0	1	1	1	0	0	0	0	0	0	0	0	1	1	1	1	2	1	3	4	1
2	1	1	1	0	5	4	2	1	0	0	0	1	1	0	0	0	0	1	0	0	0	0	0	0	0	0	0	0	1	0	0	0	0	0	1	2	2	3	2	3	1
1	1	1	2	1	1	3	2	3	0	0	1	0	0	0	0	0	0	0	0	0	1	1	1	0	0	1	0	0	0	0	1	0	0	0	1	2	3	1	3	4	1
1	1	1	1	0	5	1	2	1	0	0	0	0	0	1	0	0	0	0	0	0	0	0	1	0	0	0	0	0	0	0	0	0	0	0	6	2	2	1	2	3	1
2	1	1	1	0	1	3	2	1	0	0	0	0	1	0	0	0	0	0	0	0	1	1	1	0	0	1	0	0	0	0	1	0	0	0	1	2	3	2	3	4	1
1	1	2	2	0	2	3	2	1	0	0	0	0	0	1	0	0	0	0	0	0	1	0	0	0	0	0	0	0	0	0	0	0	0	0	1	3	3	1	2	3	1
1	1	2	3	0	7	1	1	2	0	0	0	0	0	0	1	0	0	0	0	0	1	1	1	0	0	1	0	0	0	0	0	0	1	1	6	1	3	1	2	3	1
2	1	1	2	0	1	3	2	1	0	0	0	0	1	0	0	0	0	0	0	0	1	0	0	0	0	0	0	0	0	0	0	0	0	0	1	1	3	1	2	4	1
1	1	1	2	0	1	3	3	2	0	0	1	0	0	0	0	0	0	0	0	0	1	1	0	0	0	0	0	0	0	0	0	0	1	1	1	1	2	1	2	3	1
1	1	1	2	0	2	3	2	1	0	0	1	0	0	0	0	0	0	0	0	0	0	0	0	1	0	0	0	0	0	0	0	0	0	0	1	2	3	1	2	3	1
1	1	1	2	0	4	1	1	1	0	0	0	0	1	0	0	0	0	0	0	0	0	1	1	0	0	0	0	0	0	0	0	0	0	0	1	2	3	1	1	2	1
1	1	1	3	1	7	3	3	1	0	0	0	0	1	0	0	0	0	0	0	0	0	0	0	1	0	0	0	0	0	0	0	0	0	0	4	2	3	1	2	4	2
1	1	1	3	0	7	3	2	1	0	0	0	0	1	0	0	0	0	0	0	0	1	1	0	0	1	0	0	0	1	0	0	0	1	1	4	1	4	1	3	4	2
1	1	2	2	0	2	3	2	1	0	0	0	0	0	0	1	0	0	0	0	0	0	0	0	1	0	0	0	0	0	0	0	0	0	0	1	3	3	1	2	2	1
1	1	1	1	0	1	4	3	1	0	0	0	0	1	0	0	0	0	0	0	0	0	1	1	1	0	0	0	0	0	0	0	0	0	0	1	1	3	1	3	4	1
1	1	1	3	1	7	3	2	2	0	0	0	0	0	0	1	0	0	0	0	0	0	0	0	0	1	0	0	0	0	0	0	0	0	0	3	2	3	1	2	3	2
1	1	1	2	0	2	2	2	1	0	0	0	0	1	0	0	0	0	0	0	0	0	1	1	0	0	0	0	0	0	1	0	0	0	0	1	1	3	1	2	3	1
1	1	1	2	0	1	3	2	1	0	0	0	0	0	1	0	0	0	0	0	0	0	0	0	1	0	0	0	0	0	0	0	0	0	0	1	2	3	1	3	3	1
1	1	1	2	0	1	3	2	2	0	0	0	1	0	0	0	0	0	0	0	0	0	1	1	0	0	0	0	0	0	0	1	0	0	0	1	2	2	1	2	3	1
2	1	2	2	0	6	1	3	3	0	0	0	0	1	0	0	0	0	0	0	0	0	0	0	1	0	0	0	0	0	0	0	0	0	0	1	2	2	1	1	1	1
1	1	2	3	0	7	1	3	2	0	0	0	0	0	0	1	0	0	0	0	0	0	1	0	0	0	0	0	0	0	0	1	0	0	0	3	2	3	1	2	3	2
2	1	1	2	0	2	1	2	2	1	0	0	0	0	0	0	0	0	0	0	0	0	0	0	0	0	0	1	0	0	0	0	0	0	0	1	2	1	1	1	1	1
2	1	1	1	0	1	3	2	2	0	0	0	0	0	0	1	1	0	0	0	0	0	1	0	0	0	0	0	0	0	0	1	0	0	0	1	1	1	3	2	3	1
1	1	2	1	0	4	3	2	1	1	0	0	0	0	0	0	0	0	0	0	0	1	0	0	0	0	0	0	0	0	0	0	0	0	0	1	3	2	2	2	3	1
2	1	2	3	0	7	5	2	1	0	1	0	0	0	0	0	0	0	0	0	0	1	0	0	0	0	1	0	0	0	0	0	0	0	0	6	3	3	1	2	3	1
1	1	1	2	0	2	3	3	2	0	0	1	0	0	0	0	0	0	0	0	0	0	1	0	0	0	0	0	0	0	0	0	0	0	0	1	3	2	1	2	3	1
1	1	2	2	0	2	3	2	2	0	0	0	1	0	0	0	0	0	0	0	0	0	1	0	1	0	1	0	0	0	0	0	0	0	0	1	2	2	2	3	4	1
1	1	1	2	0	2	3	2	3	0	0	0	0	1	0	0	0	0	0	0	0	0	1	0	0	0	1	0	0	0	0	0	0	0	0	1	2	2	1	2	2	1
2	1	1	2	0	2	3	3	2	0	1	1	0	0	0	0	0	0	0	0	0	1	1	0	0	0	1	0	0	0	0	1	0	0	0	1	1	2	2	2	3	1
2	1	1	3	0	7	5	1	3	0	0	0	0	0	0	0	0	0	0	1	0	0	1	0	0	0	0	0	0	0	0	0	0	0	0	8	2	2	1	2	4	2
2	1	2	2	0	2	1	1	1	0	0	0	0	0	0	0	0	1	0	0	0	1	1	0	1	0	1	0	0	0	0	1	0	0	0	1	3	3	1	2	1	1
1	1	1	2	0	1	3	2	3	0	0	0	0	0	1	0	0	0	0	0	0	0	1	0	0	0	0	0	0	0	0	0	0	0	0	1	1	3	1	2	3	1
1	1	2	1	1	1	3	2	1	1	0	0	0	0	0	0	0	0	0	0	0	1	0	0	0	0	0	0	0	0	0	0	0	0	1	1	2	3	1	2	3	1
1	1	1	2	0	2	3	1	1	1	0	0	0	0	0	0	0	0	0	0	0	1	1	0	0	0	0	0	0	0	0	0	0	0	0	1	2	3	1	3	4	1
1	1	2	2	0	1	3	2	1	1	0	0	0	1	1	0	0	0	1	0	0	0	1	1	1	0	0	0	0	0	0	0	0	0	0	1	3	3	3	3	4	1
2	1	1	2	0	4	2	3	1	0	0	0	0	0	0	0	0	1	0	0	0	1	0	0	0	0	0	0	0	0	0	0	0	0	0	1	3	3	1	2	2	1
2	1	2	2	0	1	3	2	2	1	0	0	0	1	0	0	0	0	0	0	0	1	1	0	0	0	1	0	0	0	0	1	0	0	0	1	3	3	2	3	4	1
2	1	2	2	1	2	1	2	1	0	0	0	0	0	0	0	1	0	0	0	0	1	0	0	0	0	0	0	0	0	0	0	0	0	0	1	1	4	1	1	2	1
1	1	1	1	0	1	5	2	1	0	0	0	1	0	1	0	1	0	1	0	0	0	0	1	0	0	0	0	0	0	0	0	0	0	0	1	2	2	3	3	4	1
2	1	1	3	0	7	3	2	2	0	0	0	0	0	0	1	0	0	0	0	0	0	1	0	0	0	0	0	0	0	0	0	0	0	0	3	2	3	1	2	3	2
2	1	1	3	1	7	5	1	3	0	0	0	0	0	0	1	0	0	0	0	0	0	0	1	0	0	0	0	0	0	0	0	0	0	0	3	3	4	1	2	2	2
2	1	2	2	0	1	3	2	2	1	0	0	0	1	0	0	0	0	0	0	0	1	0	0	0	0	0	0	0	0	0	0	0	0	0	1	3	3	2	2	2	1
2	1	1	2	0	2	2	1	2	0	0	0	0	1	0	0	0	0	0	0	0	0	1	0	0	0	0	0	0	0	0	0	0	0	0	1	2	3	1	3	3	1
2	1	1	3	1	7	1	2	3	0	0	0	0	0	0	1	0	0	0	0	0	0	1	0	0	0	0	0	0	0	0	0	0	0	0	3	2	4	1	1	3	2
1	1	1	3	0	7	5	2	1	0	0	0	0	0	0	0	1	0	0	0	0	0	1	0	0	0	0	0	0	0	0	0	0	0	0	6	3	3	1	2	2	1
2	1	1	2	0	1	3	2	1	1	0	0	0	0	0	0	0	0	0	0	0	1	0	0	0	0	0	0	0	0	0	0	0	0	0	1	3	2	1	3	4	1
2	1	2	3	1	7	3	2	3	0	1	0	0	0	0	0	0	0	0	0	0	0	1	1	0	0	0	0	0	0	0	0	0	0	0	2	1	4	1	3	4	2
2	1	2	2	0	2	3	2	3	1	0	0	0	0	0	0	0	0	0	0	0	0	1	0	0	0	0	0	0	0	0	0	0	0	0	1	3	3	1	1	1	1
2	1	2	3	1	7	3	2	1	0	0	0	0	0	0	1	0	0	0	0	0	0	0	1	1	0	0	0	0	0	0	0	0	0	0	1	3	3	1	2	2	1
1	1	1	2	0	2	3	3	2	1	0	0	0	0	0	0	0	0	0	0	0	0	0	1	0	0	0	0	0	0	0	0	0	0	0	1	3	3	1	3	4	1
2	1	1	1	0	4	5	2	1	0	0	0	0	0	0	0	0	1	0	0	0	0	0	0	0	0	0	0	0	0	1	0	0	0	0	6	3	1	1	2	2	1
1	1	2	1	0	1	3	2	1	0	0	0	0	0	1	0	0	0	0	0	0	0	0	0	1	0	0	0	0	0	0	0	0	0	0	1	3	3	1	2	3	1
2	1	1	2	0	1	3	2	1	0	0	1	0	0	0	0	0	0	0	0	0	0	0	0	0	0	0	0	0	0	1	0	0	0	0	1	3	3	2	2	2	1
2	1	1	1	0	1	3	1	1	1	0	0	0	0	1	0	0	0	0	0	0	0	0	0	0	0	0	0	0	0	0	1	0	0	0	1	2	3	2	2	2	1
2	1	1	2	1	2	1	2	1	0	1	0	0	0	0	0	0	0	0	0	0	1	0	0	0	0	0	0	0	0	0	0	0	0	0	1	3	4	1	1	2	1
2	1	1	1	1	5	5	2	1	0	0	0	0	0	0	0	1	0	0	0	0	0	1	0	0	0	0	0	0	0	0	0	0	0	0	6	1	3	1	3	3	1
2	1	1	2	0	2	2	2	1	0	0	0	0	1	0	0	0	0	0	0	0	0	1	0	0	0	0	0	0	0	0	0	0	0	0	1	1	4	1	2	2	1
1	1	2	1	0	5	5	3	1	0	0	0	0	0	0	0	0	1	0	0	0	0	1	0	0	0	0	0	0	0	0	0	0	0	0	6	3	3	1	2	2	1
2	1	1	2	0	1	3	2	3	0	0	0	0	0	1	0	0	0	0	0	0	1	0	0	0	0	0	0	0	0	0	0	0	0	0	1	2	2	1	3	4	1
2	1	2	2	0	2	4	2	1	0	0	1	0	0	0	0	0	0	0	0	0	0	0	0	0	0	1	0	0	0	0	0	0	0	0	6	3	3	1	1	1	1
2	1	1	2	0	2	3	2	1	0	0	0	0	0	0	0	1	0	0	0	0	0	1	0	0	0	0	0	0	0	0	0	0	0	0	1	3	3	1	2	2	1
2	1	1	3	0	7	3	2	1	0	0	0	0	0	0	1	0	0	0	0	0	0	0	0	1	0	0	0	0	0	0	0	0	0	0	3	3	3	1	1	2	2
2	1	2	3	1	7	3	2	1	0	0	1	0	0	0	0	0	0	0	0	0	0	1	0	0	0	0	0	0	0	0	0	0	0	0	2	3	4	1	2	4	2
1	1	1	2	0	4	2	2	1	0	0	0	0	0	0	0	0	1	0	0	0	0	0	0	0	0	0	1	0	0	0	0	0	0	0	1	3	2	1	2	2	1
2	1	1	2	0	1	3	2	1	0	0	0	0	1	0	0	0	0	0	0	0	1	0	0	0	0	0	0	0	0	0	0	0	0	0	1	3	2	1	3	4	1
1	1	1	3	0	7	3	2	1	0	0	1	0	0	0	0	0	0	0	0	0	0	1	0	0	0	0	0	0	0	0	0	0	0	0	4	1	3	1	2	2	2
1	1	1	2	0	2	3	1	1	0	0	0	0	1	0	0	0	0	0	0	0	1	0	0	0	0	0	0	0	0	0	0	0	0	0	1	3	2	1	2	3	1
2	1	1	3	1	7	2	2	3	0	0	0	0	0	0	0	1	0	0	0	0	0	0	0	0	1	0	0	0	0	0	0	0	0	0	2	2	3	1	1	2	2
1	1	1	2	0	2	1	3	1	0	0	0	0	0	0	0	1	0	0	0	0	0	0	0	0	0	1	0	0	0	0	0	0	0	0	1	1	3	1	1	1	1
2	1	1	1	0	1	3	1	1	0	0	0	0	1	1	0	0	0	0	1	0	0	0	0	0	0	0	1	0	0	0	0	0	0	0	1	1	3	3	2	3	1
2	1	1	1	0	1	3	2	3	0	0	0	0	0	1	0	0	0	0	0	0	0	0	0	0	0	0	0	0	0	1	0	0	0	0	1	1	3	1	3	3	1
1	1	1	2	0	1	3	3	3	1	0	0	0	0	0	0	0	0	0	0	0	0	0	0	1	0	0	0	0	0	0	0	0	0	0	1	2	3	1	2	2	1
1	1	2	2	0	1	3	2	1	0	0	0	0	0	1	0	1	0	0	0	0	0	0	0	1	0	0	0	0	0	0	0	0	0	0	1	2	3	2	2	4	2
2	1	1	2	0	2	2	2	3	0	0	0	0	1	0	0	0	0	0	0	0	0	1	0	0	0	0	0	0	0	0	0	0	0	0	1	1	2	1	2	3	1
1	1	1	2	0	2	1	2	1	0	0	0	0	0	0	0	0	1	0	0	0	0	0	0	0	0	0	0	0	0	0	0	1	0	0	6	3	3	1	2	2	1
2	1	2	3	1	7	1	2	1	0	0	0	0	0	0	1	0	0	0	0	0	0	1	0	0	0	0	0	0	0	0	0	0	0	0	3	1	4	1	1	2	2
2	1	1	2	0	2	1	1	3	1	0	0	0	0	0	0	0	0	0	0	0	1	0	0	1	0	0	0	0	0	0	0	0	1	0	1	1	2	1	2	3	1
2	1	1	1	0	1	3	2	1	1	0	0	0	1	1	0	0	0	0	0	0	0	1	0	0	0	0	0	0	0	0	0	0	0	0	1	2	3	3	3	4	1
1	1	1	3	1	7	5	2	1	0	0	0	0	0	0	1	0	0	0	0	0	0	0	1	0	0	0	0	0	0	0	0	0	0	0	3	2	3	1	2	2	2
1	1	2	3	0	7	3	2	1	0	0	0	0	0	0	1	0	0	0	0	0	0	1	0	0	0	0	0	0	0	0	0	0	0	0	3	2	3	1	2	2	2
2	1	1	1	0	1	4	2	1	0	0	0	0	1	1	0	1	0	0	0	0	0	1	0	1	0	0	0	0	0	0	0	0	0	0	1	3	3	3	3	2	1
2	1	1	2	0	2	3	3	3	1	0	0	0	0	0	0	0	0	0	1	0	1	0	0	0	0	0	0	0	0	0	0	0	0	0	1	2	3	3	3	4	1
2	1	2	2	0	2	3	2	1	0	0	0	1	0	0	0	0	0	0	0	0	0	1	0	1	0	0	0	0	0	0	0	0	1	0	1	3	3	1	2	3	1
2	1	2	1	1	2	3	3	3	1	0	0	0	0	1	0	0	0	0	0	0	0	0	0	0	0	0	1	0	0	0	0	0	0	0	1	1	4	2	2	3	1
1	1	1	3	0	7	5	3	1	0	0	0	0	0	0	1	0	0	0	0	0	0	0	1	0	1	0	0	0	0	0	0	0	0	1	3	1	3	1	2	2	2
2	1	2	2	1	2	3	3	3	0	0	0	0	0	0	0	1	0	0	0	0	0	1	0	0	0	0	0	0	0	0	0	0	0	0	1	3	3	1	2	2	1
2	1	1	3	1	7	5	2	1	0	0	0	0	0	0	1	0	0	0	0	0	0	0	1	1	0	0	0	0	0	0	0	0	0	1	3	1	3	1	2	3	2
2	1	2	2	0	2	1	3	3	1	0	0	0	0	0	0	0	0	0	0	0	0	0	0	0	0	0	0	0	1	0	0	0	0	0	1	3	3	1	2	3	1
1	1	1	2	0	2	3	3	3	1	0	0	0	0	0	0	0	0	0	0	0	0	1	0	0	0	0	0	0	0	0	0	0	0	0	1	1	2	1	2	3	1
1	1	2	2	0	4	1	3	2	0	0	0	0	0	0	0	1	0	0	0	0	0	1	0	0	0	0	0	0	0	0	0	0	0	0	1	2	3	1	1	2	1
2	1	1	1	0	1	3	3	3	0	0	0	0	0	1	0	0	0	0	0	0	0	0	0	0	1	0	0	0	0	0	0	0	0	0	1	3	2	1	2	2	1
2	1	1	2	1	2	3	2	3	0	0	0	0	0	0	1	0	0	0	0	0	0	1	0	0	0	0	0	0	0	0	0	0	0	0	3	2	3	1	2	3	2
1	1	1	2	0	2	3	3	3	0	0	0	1	0	0	0	0	0	0	0	0	1	0	1	0	1	0	0	0	0	0	0	0	0	0	1	1	2	1	2	2	1
1	1	2	2	0	1	2	2	1	0	0	0	0	0	1	0	1	0	0	0	0	1	0	0	0	0	0	0	0	0	0	0	0	0	0	1	2	3	2	2	4	1
1	1	1	2	0	2	2	3	2	0	0	0	0	1	0	0	0	0	0	0	0	1	0	0	0	0	0	0	0	0	0	0	0	0	0	1	1	3	1	2	4	2
2	1	1	2	0	1	3	3	1	0	0	0	1	0	0	0	0	0	1	0	0	0	0	0	0	0	0	0	0	0	0	0	1	0	0	1	3	4	2	2	4	1
2	1	1	1	0	1	3	3	3	0	0	0	0	1	0	0	0	0	1	1	0	1	0	0	0	0	1	0	0	0	0	0	0	0	0	1	1	3	3	2	4	1
2	1	1	3	1	7	2	2	1	0	0	0	0	0	0	1	0	0	0	0	0	0	1	0	0	0	0	0	0	0	0	0	0	0	0	3	2	3	1	2	2	2
2	1	1	2	1	2	3	3	1	0	0	0	1	0	0	0	0	0	0	0	0	0	0	1	0	0	0	0	0	0	0	0	0	0	0	1	3	4	1	2	3	1
1	1	1	3	0	7	1	3	1	0	1	0	0	0	0	0	0	0	0	0	0	1	0	0	0	0	0	0	0	0	0	0	0	0	0	2	3	3	1	3	4	2
2	1	1	1	0	1	3	2	3	0	0	0	0	0	1	0	1	0	0	0	0	0	0	0	1	0	0	0	0	0	0	0	0	0	0	1	1	3	3	2	4	1
1	1	1	2	0	2	2	3	2	0	0	0	0	1	0	0	0	0	0	1	0	0	1	0	0	0	0	0	0	0	0	0	0	0	0	1	2	3	1	3	3	1
2	1	1	2	0	1	3	1	2	0	0	0	0	0	1	0	0	0	0	0	0	0	0	1	0	0	0	0	0	0	1	0	0	0	0	1	2	3	1	3	4	1
2	1	2	1	0	2	1	3	2	0	0	0	0	0	0	0	1	0	1	0	0	0	0	0	0	0	0	0	0	1	0	0	0	0	0	1	2	3	2	1	2	1
1	1	1	3	0	7	2	2	1	0	0	0	0	0	0	0	0	1	0	0	0	1	0	0	0	0	0	0	0	0	0	0	0	0	0	6	1	1	1	2	2	1
2	1	1	3	0	7	5	3	3	0	1	0	0	0	0	0	0	0	0	0	0	0	1	0	0	0	0	0	0	0	0	0	0	0	0	7	1	3	1	2	2	2
2	1	1	1	0	4	3	3	3	0	0	0	0	0	1	0	0	0	0	0	0	1	0	0	0	0	0	0	0	0	0	0	0	0	0	1	3	3	1	3	4	1
1	1	1	1	0	1	3	3	3	0	0	0	0	0	1	0	0	0	0	0	0	0	0	0	0	0	1	0	0	0	0	0	0	0	0	1	1	3	1	3	4	1
1	1	1	1	0	2	5	3	3	0	0	0	0	0	1	0	0	0	0	0	0	0	0	1	1	0	0	0	0	0	0	0	0	0	0	1	2	3	1	2	4	1
1	1	2	2	0	1	3	3	1	0	0	0	1	0	0	0	0	0	0	0	0	1	0	0	0	0	0	0	0	0	0	0	0	0	0	1	2	3	1	3	3	1
2	1	2	1	0	5	5	2	3	0	0	0	0	0	0	0	0	1	0	0	0	1	0	0	0	0	0	0	0	0	0	0	0	0	0	6	3	3	1	2	2	1
2	1	2	2	0	2	3	2	2	0	1	0	0	0	0	0	0	0	0	0	0	0	0	0	0	0	1	0	0	0	0	0	0	0	0	1	1	3	1	2	4	1
1	1	1	3	0	7	2	2	2	0	0	0	0	0	0	1	0	0	0	0	0	1	0	0	0	0	0	0	0	0	0	0	0	0	0	3	1	3	1	2	2	2
1	1	2	3	0	7	5	3	3	1	0	0	0	0	0	0	0	0	0	0	0	0	0	0	0	0	0	0	0	1	0	0	0	0	0	8	3	3	1	2	2	2
1	1	1	3	0	7	5	2	1	0	0	0	0	0	0	1	0	0	0	0	0	1	0	1	1	0	0	0	0	0	0	0	0	0	0	3	3	2	1	2	2	2
1	1	1	1	0	1	3	2	1	0	0	0	0	1	0	0	1	0	0	0	0	1	0	0	0	0	0	0	0	0	0	0	0	0	0	1	3	4	2	3	4	1
2	1	2	2	0	2	1	2	1	1	0	0	0	0	0	0	0	0	0	0	0	1	0	0	0	0	0	0	0	0	0	0	0	0	0	1	2	3	1	2	1	1
2	1	1	2	0	1	3	3	3	0	0	0	0	0	0	0	0	0	0	1	0	0	0	0	0	1	0	0	0	0	0	0	0	0	0	1	2	2	1	2	2	1
1	1	1	2	0	2	1	3	3	1	0	0	0	0	0	0	0	0	0	0	0	0	0	0	1	0	0	0	0	0	0	0	0	0	0	1	1	2	1	2	4	1
2	1	2	2	0	3	3	2	3	0	0	0	0	0	0	1	0	0	0	0	0	0	0	0	0	0	1	0	0	0	0	0	0	0	0	1	2	3	1	2	2	1
2	1	2	2	0	2	1	3	3	1	0	0	0	0	0	0	0	0	0	0	0	1	0	0	0	0	0	0	0	0	0	0	0	0	0	1	2	3	1	2	2	1
2	1	1	2	0	2	3	3	1	0	0	0	0	0	1	0	0	0	0	0	0	0	0	0	0	0	1	0	0	0	0	0	0	0	0	1	2	3	1	2	4	1
1	1	1	2	0	2	3	3	1	0	0	1	0	0	0	0	0	0	0	0	0	0	1	0	0	0	0	0	0	0	0	0	0	0	0	1	3	2	1	2	2	1
2	1	2	1	0	5	3	2	2	0	0	0	0	0	0	0	0	1	0	0	0	0	0	0	0	1	0	0	0	0	0	0	0	0	0	1	2	3	1	2	1	1
1	1	1	3	1	7	5	3	3	0	0	0	0	0	0	1	0	0	0	0	0	0	0	0	1	0	0	0	0	0	0	0	0	0	0	3	1	3	1	2	2	2
2	1	1	1	0	1	2	2	1	0	0	0	0	0	0	1	0	0	0	0	0	0	1	0	0	0	0	0	0	0	0	0	0	0	0	1	1	3	2	2	3	1
2	1	1	3	1	7	2	3	1	0	0	0	0	0	0	1	0	0	0	0	0	1	0	0	1	0	0	0	0	0	0	0	0	0	0	3	1	1	3	2	3	2
2	1	1	1	0	1	3	3	1	0	0	0	0	1	0	0	0	0	0	0	0	0	0	1	0	0	0	0	0	0	0	0	0	0	0	1	1	1	2	3	4	1
1	1	2	2	0	1	1	3	1	1	0	0	0	0	0	0	0	0	0	0	0	0	0	0	1	0	0	0	0	0	0	0	0	0	0	1	3	2	1	2	1	1
1	1	2	2	0	2	3	2	1	0	0	0	0	1	0	0	0	0	0	0	0	1	0	0	0	0	0	0	0	0	0	0	0	0	0	1	3	4	1	2	3	1
2	1	2	3	0	7	1	3	3	0	0	0	0	0	0	1	0	0	0	0	0	1	0	0	0	0	0	0	0	0	0	0	0	0	0	3	1	3	1	2	4	2
1	1	1	2	0	2	1	1	3	0	0	1	0	0	0	0	0	0	0	0	0	0	0	0	0	0	1	0	0	0	0	0	0	0	0	1	2	1	1	1	1	1
2	1	2	2	0	2	1	3	1	0	0	0	1	0	0	0	0	0	0	0	0	1	0	0	0	0	0	0	0	0	0	0	0	0	0	1	3	3	1	2	3	1
2	1	1	1	0	1	3	3	1	1	0	0	0	0	0	0	0	0	0	0	0	0	0	0	0	0	1	0	0	0	0	0	0	0	0	1	3	3	1	2	3	1
2	1	2	3	0	7	1	1	3	0	0	0	0	0	0	1	0	0	0	0	0	1	0	0	0	0	0	0	0	0	0	0	0	0	0	3	2	2	1	2	3	2
2	1	1	1	0	1	3	1	1	0	0	0	1	0	0	1	0	0	1	0	0	0	0	0	0	0	1	0	0	0	0	0	0	0	0	1	3	3	3	2	2	1
2	1	2	2	0	2	1	3	1	0	0	1	0	0	0	0	0	0	0	0	0	1	0	1	0	0	0	0	0	0	0	0	0	0	0	1	2	2	1	3	4	1
2	1	2	2	0	4	1	1	3	0	0	0	0	0	0	0	1	0	0	0	0	1	0	0	0	0	0	0	0	0	0	0	0	0	0	6	2	3	1	1	1	1
2	1	1	1	0	3	1	2	1	0	0	0	0	0	0	0	0	0	0	0	1	0	1	0	0	0	0	0	0	0	0	0	0	0	0	1	1	3	1	2	3	1
2	1	2	2	1	2	3	3	1	0	0	0	0	1	0	0	0	0	0	0	0	0	0	1	0	0	0	0	0	0	0	0	0	0	0	1	3	4	1	2	2	1
2	1	2	2	0	1	1	3	3	0	1	0	0	0	0	0	0	0	0	0	0	0	0	1	0	0	0	0	0	0	0	0	0	0	0	6	2	3	1	2	3	1
2	1	1	2	0	1	3	3	3	0	0	0	0	0	0	0	0	0	0	1	0	0	0	0	1	0	0	0	0	0	0	0	0	0	0	1	3	3	3	3	4	1
2	1	2	2	0	2	3	2	1	0	0	0	0	1	0	0	0	0	0	0	0	0	1	0	0	0	0	0	0	0	0	0	0	0	0	1	2	3	1	2	3	1
2	1	2	2	0	2	1	3	1	1	0	0	0	0	0	0	0	0	0	0	0	1	0	0	0	0	0	0	0	0	0	0	0	0	0	1	1	3	1	1	2	1
2	1	1	3	0	7	5	3	1	0	0	0	0	0	0	1	0	0	0	0	0	0	0	1	0	0	1	0	0	0	0	0	0	0	0	3	1	4	1	2	4	2
2	1	2	2	0	1	2	3	1	0	0	0	0	1	0	0	0	0	0	0	0	0	1	0	0	0	0	0	0	0	0	0	0	0	0	1	3	3	1	3	4	1
2	1	1	2	0	1	3	2	1	0	0	0	0	0	1	0	0	0	0	0	0	0	1	0	0	0	0	0	0	0	0	0	0	0	0	1	1	2	1	2	2	1
2	1	1	3	0	7	2	1	1	0	0	0	0	0	0	1	0	0	0	0	0	0	0	0	0	0	1	0	0	0	0	0	0	0	0	3	2	3	1	3	3	2
2	1	2	1	0	1	5	3	3	0	1	0	0	0	0	0	0	0	0	0	0	0	1	0	0	0	0	0	0	0	0	0	0	0	0	1	1	2	1	2	3	1
2	1	1	2	0	2	2	3	1	0	0	0	1	0	0	0	0	0	0	0	0	1	0	0	0	0	0	0	0	0	0	0	0	0	0	6	3	2	1	2	4	1
2	1	1	1	0	3	2	3	3	0	0	0	0	0	0	1	1	0	0	0	0	1	0	1	0	0	0	0	0	0	0	0	0	0	0	1	3	2	2	2	4	1
1	1	1	1	0	3	3	3	3	0	0	0	0	0	1	0	0	0	0	0	0	0	1	0	0	0	0	0	0	0	0	0	0	0	0	1	2	2	1	3	3	1
2	1	2	2	0	2	3	3	1	0	0	0	0	0	1	1	0	0	0	0	0	1	0	0	0	0	0	0	0	0	0	0	0	0	0	1	2	3	2	2	4	1
2	1	1	1	0	1	5	2	3	0	1	0	0	1	1	0	0	0	0	0	0	0	0	0	1	0	0	0	0	0	0	0	0	0	0	1	2	3	3	3	4	1
2	1	2	2	0	2	2	3	1	0	0	1	0	0	0	0	0	0	0	0	0	0	0	0	0	0	0	0	0	1	0	0	0	0	0	1	2	4	1	3	4	1
2	1	1	1	1	1	4	2	1	0	0	0	0	0	1	0	0	0	0	0	0	0	0	0	1	0	0	0	0	0	0	0	0	0	0	1	1	3	1	2	3	1
1	1	1	2	0	2	2	2	3	0	0	0	0	1	0	0	0	0	0	0	0	1	0	1	0	0	0	0	0	0	1	0	0	0	0	1	2	2	1	2	2	1
2	1	1	2	1	3	2	3	3	0	0	0	0	0	1	1	0	0	0	0	0	0	1	0	0	0	0	0	0	0	0	0	0	0	0	1	2	3	2	2	3	1
2	1	1	1	0	1	4	2	3	0	0	0	0	1	0	0	0	0	0	0	0	1	0	0	1	0	0	0	0	0	0	0	0	0	0	1	3	3	1	3	4	1
2	1	1	1	0	3	2	3	3	0	0	0	0	0	0	1	1	0	0	0	0	1	0	0	0	0	0	0	0	0	0	0	0	0	0	1	2	3	2	3	4	1
2	1	2	2	0	1	1	3	3	0	0	0	0	0	0	0	0	0	1	0	0	0	1	1	0	1	0	0	0	0	0	0	1	0	0	1	1	3	1	2	4	1
2	1	2	3	0	7	3	1	3	0	1	0	0	0	0	0	0	0	0	0	0	0	0	0	0	0	0	0	1	0	0	0	0	0	0	2	1	3	1	3	4	2
2	1	2	2	0	2	1	3	3	0	0	0	1	0	0	0	0	0	0	0	0	1	0	0	0	0	0	0	0	0	0	0	0	0	0	1	1	3	1	2	3	1
2	1	1	1	0	2	3	2	3	0	1	0	0	1	1	0	0	1	0	0	0	0	1	0	0	0	0	0	0	0	0	0	0	0	0	1	2	3	3	2	3	1
1	1	1	3	0	7	5	3	3	0	0	0	0	0	1	0	0	0	0	0	0	1	0	1	0	0	0	0	0	0	0	0	0	0	0	6	2	3	1	2	2	1
2	1	1	3	1	7	5	2	1	0	0	1	0	0	0	0	0	0	0	0	0	0	1	0	0	0	0	0	0	0	0	0	0	0	0	6	3	3	1	2	2	1
1	1	1	2	0	4	1	2	3	0	0	0	0	0	0	0	1	0	0	0	0	0	1	0	1	0	0	0	0	0	0	0	0	0	0	1	3	3	1	2	4	1
2	1	1	2	0	2	3	2	1	0	0	0	0	0	0	1	0	0	0	1	0	1	0	0	0	0	0	0	0	0	0	0	0	0	0	1	2	2	1	2	3	1
2	1	1	2	0	2	3	3	3	0	0	0	0	1	0	0	0	0	0	0	0	0	0	1	0	0	1	0	0	1	0	0	0	0	0	1	2	2	1	2	2	1
1	1	2	1	0	5	5	2	3	0	0	0	0	0	0	0	0	1	0	0	0	1	0	0	0	0	0	0	0	0	0	0	0	0	0	6	2	3	1	2	3	1
2	1	1	3	0	7	3	1	1	0	0	0	0	0	0	1	0	0	0	0	0	0	0	0	0	1	0	0	0	0	0	0	0	0	0	3	1	2	1	2	3	2
2	1	2	2	0	2	4	2	1	1	0	0	0	0	0	0	0	0	0	0	0	1	0	0	0	0	0	0	0	0	0	0	0	0	0	1	3	3	1	2	3	1
2	1	1	3	0	7	3	2	1	0	0	0	0	0	0	1	0	0	0	0	0	0	0	0	0	0	0	0	0	0	0	0	0	1	0	3	3	4	1	2	4	2
2	1	1	1	0	4	5	2	1	0	0	0	1	0	1	0	0	0	0	0	0	0	1	0	0	0	0	0	0	0	0	0	0	0	0	1	1	3	2	3	4	1
1	1	1	2	0	1	3	1	1	0	0	0	1	0	0	1	0	0	1	0	0	0	1	0	0	0	0	0	0	0	0	0	0	0	0	1	3	3	3	2	2	1
2	1	2	2	0	1	1	2	1	1	0	0	0	0	0	0	0	1	0	0	0	0	1	0	0	0	0	0	0	0	0	0	0	0	0	1	2	3	2	2	2	1
2	1	1	1	0	2	3	3	3	0	0	0	0	0	1	0	0	0	0	0	0	0	1	0	0	0	0	0	0	0	0	0	0	0	0	1	1	4	1	2	4	1
1	1	1	1	0	1	3	3	3	0	0	0	0	0	0	0	0	0	1	0	0	1	0	0	0	0	0	0	0	0	0	0	0	0	0	1	2	2	1	2	4	1
1	1	1	3	0	7	3	2	1	0	0	0	0	0	0	1	0	0	0	0	0	1	1	0	1	0	0	0	0	0	1	0	0	0	0	1	2	3	1	2	4	1
1	1	1	2	1	2	3	2	1	0	0	0	0	1	0	0	0	0	0	0	0	0	1	1	0	0	0	0	0	0	0	0	0	0	0	1	1	4	1	3	4	1
2	1	1	2	0	6	1	2	1	0	1	0	0	0	0	0	0	0	0	0	0	0	1	1	0	0	0	0	0	0	0	0	0	0	0	5	2	3	2	2	3	1
1	1	1	1	0	1	3	2	3	0	0	0	0	0	1	0	1	0	0	0	0	1	0	0	0	0	0	0	0	0	0	0	0	0	0	1	2	2	3	3	4	1
2	1	1	1	0	1	3	3	3	0	0	0	0	0	0	1	0	0	1	0	0	0	0	0	0	0	0	0	1	0	0	0	0	0	0	1	3	3	3	2	2	1
2	1	1	1	0	1	3	2	1	1	0	0	0	0	0	0	0	0	0	0	0	1	0	0	0	0	0	0	0	0	0	0	0	0	0	1	1	3	1	2	3	1
1	1	1	3	0	7	2	1	3	0	0	0	0	0	0	1	0	0	0	0	0	0	1	0	0	0	0	0	0	0	0	0	0	1	0	3	2	2	1	2	3	2
2	1	1	3	1	7	1	1	3	0	0	0	0	0	0	1	0	0	0	0	0	1	0	0	0	0	0	0	0	0	0	0	0	0	0	3	3	3	2	2	3	2
2	1	1	2	0	2	1	3	3	1	0	0	0	0	0	0	0	0	0	0	0	0	1	0	0	0	0	0	0	0	0	0	0	0	0	1	2	3	1	1	1	1
2	1	1	1	1	1	2	2	1	0	0	0	0	0	1	0	0	0	0	0	0	0	1	0	0	0	0	0	0	0	0	0	0	0	0	1	3	4	2	2	2	1
2	1	1	2	0	1	5	2	1	1	0	0	0	0	1	0	0	0	0	0	0	0	1	1	0	0	0	0	0	0	0	0	0	0	0	1	2	2	2	2	3	1
2	1	1	2	0	2	5	2	1	0	0	0	0	0	1	0	0	0	0	0	0	0	1	0	0	0	0	0	0	0	0	0	0	0	0	1	2	3	1	1	1	1
2	1	2	2	0	2	3	3	3	0	0	0	1	0	0	0	0	0	0	0	0	0	1	0	0	0	0	0	0	1	0	0	0	0	0	1	1	3	1	2	2	1
1	1	1	2	0	3	1	2	1	0	0	0	0	0	0	0	0	0	0	1	0	0	1	1	0	0	0	0	0	0	0	0	0	0	0	1	2	4	1	3	2	1
2	1	2	2	0	2	1	2	1	1	0	0	0	0	0	0	0	0	0	0	0	0	1	0	0	1	0	0	0	0	0	0	0	1	0	1	2	3	1	2	1	1
1	1	2	2	0	1	1	3	3	0	0	0	0	0	0	0	0	0	1	0	0	0	1	0	0	0	0	0	0	0	0	0	0	0	0	1	2	2	1	1	2	1
1	1	2	2	1	2	3	2	1	0	0	0	0	1	0	0	0	0	0	0	0	0	0	0	1	0	0	0	0	0	1	1	0	0	0	1	1	3	1	3	4	1
1	1	2	3	1	7	2	3	3	0	0	0	0	0	0	1	0	0	0	0	0	1	0	0	0	0	0	0	0	0	0	0	0	0	0	3	3	2	1	3	4	2
2	1	2	2	0	2	3	2	1	0	0	0	0	0	0	0	1	0	0	0	0	0	1	1	0	0	0	0	0	0	0	0	0	0	0	1	2	3	1	2	3	1
2	1	1	1	1	4	1	2	1	0	0	0	0	0	0	0	0	1	0	0	0	0	1	0	0	0	0	0	0	0	0	0	0	0	0	1	1	4	1	2	3	1
2	1	1	2	0	2	2	2	1	0	0	0	0	1	0	0	0	0	0	0	0	0	1	1	0	0	0	0	0	0	0	0	0	0	0	1	1	3	1	2	4	1
2	1	1	2	0	4	2	2	2	0	0	0	0	0	1	0	0	0	0	0	0	0	0	0	0	0	0	0	0	1	0	0	0	0	0	1	2	3	1	2	3	1
1	1	2	2	0	2	3	2	3	0	0	1	0	0	0	0	0	0	0	0	0	0	1	1	0	0	0	0	0	0	0	0	0	0	0	1	2	3	1	3	4	1
2	1	2	3	1	7	3	2	1	0	1	0	0	0	0	0	0	0	0	0	0	0	0	0	0	0	1	0	0	0	0	0	0	0	0	2	2	4	1	2	2	2
2	1	1	2	0	2	3	3	1	0	0	1	0	0	0	0	0	0	0	0	0	0	0	0	1	0	0	0	0	0	0	0	0	0	0	1	1	2	1	3	4	1
1	1	2	2	0	2	2	2	3	0	0	0	0	0	0	1	0	0	0	0	0	0	1	0	0	0	0	0	0	0	0	0	0	0	0	1	1	3	1	2	2	1
2	1	1	3	0	7	1	2	1	0	1	0	0	0	0	0	0	0	0	0	0	0	0	1	1	0	0	0	0	0	0	0	0	0	0	2	3	3	1	2	2	2
2	1	2	1	0	1	3	3	1	0	0	0	0	0	1	0	0	0	0	0	0	0	1	1	0	0	0	0	0	0	0	0	0	0	0	1	2	2	1	2	3	1
2	1	1	1	0	4	3	2	2	0	0	0	0	1	0	0	1	0	0	0	0	0	1	0	1	0	0	0	0	0	0	0	0	0	0	1	2	3	2	3	4	1
2	1	1	1	0	2	5	3	1	0	1	0	0	0	0	0	0	0	0	0	0	0	0	0	0	1	0	0	0	0	0	0	0	0	0	6	1	3	1	2	4	1
1	1	2	3	0	7	2	3	1	0	0	0	0	0	0	1	0	0	0	0	0	0	1	1	0	0	0	0	0	0	0	0	0	0	0	3	3	3	1	2	2	2
2	1	2	1	0	1	3	3	1	0	0	0	0	0	0	0	0	0	0	1	0	0	0	1	0	0	0	0	0	0	0	0	0	0	0	1	3	3	2	3	3	1
2	1	2	2	0	2	3	3	1	0	0	0	0	0	1	0	0	0	0	0	0	1	0	1	0	0	1	0	0	0	0	0	0	0	0	1	2	2	1	2	3	1
1	1	1	1	0	1	3	3	1	0	0	0	0	0	1	0	0	0	0	0	0	0	1	1	0	0	0	0	0	0	0	0	0	0	0	1	1	2	1	3	4	1
1	1	2	2	0	2	3	2	2	0	0	0	0	0	0	0	1	0	0	0	0	0	1	0	0	1	0	0	0	0	0	0	0	0	0	1	3	4	1	2	2	1
1	1	1	2	0	2	1	2	1	0	0	0	0	0	0	1	0	0	0	0	0	0	0	0	1	0	0	0	0	0	0	0	0	0	0	6	1	3	1	1	1	1
1	1	1	3	0	7	2	2	1	0	0	0	0	0	0	1	0	0	0	0	0	1	1	0	0	0	0	0	0	0	0	0	0	0	0	3	1	3	1	3	4	2
2	1	1	1	0	4	3	2	1	0	0	0	0	0	0	0	0	1	0	0	0	0	0	0	0	0	0	0	0	0	0	0	0	1	0	1	2	3	1	2	3	1
1	1	1	1	0	1	3	3	1	0	0	0	0	0	1	0	0	0	0	0	0	0	0	0	1	0	0	0	0	0	0	0	0	0	0	1	2	3	1	2	2	1
2	1	1	2	1	2	2	2	1	0	0	1	0	0	0	0	0	0	0	0	0	0	0	0	1	0	0	0	0	0	0	0	0	0	0	1	2	3	1	2	2	1
1	1	1	2	0	2	3	2	2	0	0	0	0	1	0	0	0	0	0	0	0	1	0	1	0	0	0	0	0	0	0	0	0	0	0	1	2	3	1	2	3	1
2	1	1	2	0	1	1	2	1	1	0	0	0	1	0	0	0	0	0	1	0	0	0	1	0	0	0	0	0	0	0	0	0	0	0	1	2	3	3	1	2	1
1	1	1	1	0	4	3	3	1	0	0	1	0	0	0	0	0	1	0	0	0	0	0	0	0	0	0	0	0	0	0	0	0	1	0	1	1	4	2	2	4	1
2	1	2	2	0	2	3	3	1	0	0	0	0	0	1	0	0	0	0	0	0	1	0	0	0	0	0	0	0	0	0	0	0	0	0	1	3	3	1	2	3	1
2	1	1	1	0	2	3	2	1	0	0	0	0	0	1	0	1	0	0	0	0	1	0	0	0	0	0	0	0	0	0	0	0	0	0	1	2	3	2	3	4	1
2	1	1	1	0	4	5	2	3	0	0	0	0	0	1	0	0	0	0	0	0	1	0	0	0	0	0	0	0	0	0	0	0	0	0	1	3	3	1	2	3	1
2	1	1	1	0	1	3	3	1	0	0	0	0	0	1	0	0	0	0	0	0	0	1	1	0	0	0	0	0	0	0	0	0	0	0	1	1	2	1	2	3	1
2	1	2	2	0	2	3	2	1	0	0	0	0	0	1	0	0	0	0	0	0	0	1	0	0	0	0	0	0	0	0	0	0	0	0	1	3	3	1	2	3	1
2	1	2	3	0	7	5	2	1	0	0	0	0	0	0	0	0	0	0	1	0	0	1	1	0	0	0	0	0	0	0	0	0	0	0	6	1	3	1	2	2	1
2	1	1	1	0	2	3	1	1	0	0	0	0	1	0	0	0	0	0	0	0	0	0	0	1	0	0	0	0	0	0	0	0	0	0	1	3	3	1	3	2	1
2	1	2	3	0	7	5	3	1	0	0	0	0	0	0	1	0	0	0	0	0	0	0	1	0	0	0	0	0	1	0	0	0	0	0	3	3	2	1	2	3	2
2	1	2	3	1	7	1	3	1	0	0	0	1	0	0	0	0	0	0	0	0	0	0	0	1	0	0	0	0	0	0	0	0	0	0	1	3	4	1	1	2	1
2	1	2	2	0	1	2	3	1	0	0	0	1	0	0	0	0	0	0	0	0	0	0	1	0	0	0	0	0	0	0	0	0	0	1	1	1	3	1	2	4	1
2	1	2	2	0	2	3	2	1	0	0	1	0	0	0	0	0	0	0	0	0	0	1	0	0	0	0	0	0	0	0	0	0	0	0	1	1	4	1	2	4	1
1	1	1	1	1	2	5	2	1	0	1	0	0	0	0	0	0	0	0	0	0	0	1	0	0	0	0	0	0	0	0	0	0	0	0	6	1	3	1	2	2	1
2	1	1	2	1	2	3	2	1	0	0	0	0	0	0	0	1	0	0	0	0	1	0	0	0	0	0	0	0	0	0	0	0	0	0	1	1	3	1	2	4	1
2	1	1	1	0	1	5	1	1	0	0	0	0	0	0	0	0	0	0	1	0	1	1	0	0	0	0	0	0	0	0	0	0	1	1	6	3	3	1	2	3	1
2	1	2	3	0	7	5	2	1	0	0	0	0	0	0	1	0	0	0	0	0	0	0	0	0	1	0	0	0	0	0	0	0	0	1	3	1	4	1	2	2	2
2	1	1	2	0	2	2	2	1	0	0	1	0	0	0	0	0	0	0	0	0	0	0	0	0	0	1	0	0	0	0	0	0	0	0	1	1	1	1	2	3	1
1	1	1	2	0	2	3	2	1	0	0	0	0	0	1	0	0	0	0	0	0	0	0	0	0	1	0	0	0	0	0	0	0	0	0	1	1	4	1	3	4	1
2	1	2	2	0	2	3	2	1	0	0	0	0	1	0	0	0	0	0	0	0	0	1	1	0	0	0	0	0	0	0	0	0	0	0	1	2	3	1	3	4	1
1	1	1	2	0	2	5	3	1	0	0	0	1	0	0	0	0	0	0	0	0	1	1	0	0	0	0	0	0	0	0	0	0	0	0	1	3	2	1	2	3	1
2	1	2	3	1	7	5	1	1	0	1	0	0	0	0	0	0	0	0	0	0	0	1	1	0	0	1	0	0	0	0	0	0	0	0	2	1	3	1	2	3	2
2	1	1	2	0	4	5	3	1	0	0	1	0	0	0	0	0	0	0	0	0	0	1	0	1	0	0	0	0	0	0	0	0	0	0	1	3	3	1	3	4	1
2	1	1	2	0	2	3	3	1	0	0	0	0	0	0	1	0	0	0	0	0	1	1	0	0	0	0	0	0	0	0	0	0	0	0	1	1	2	1	2	4	1
1	1	2	2	0	2	5	3	2	0	0	0	0	0	0	1	0	0	0	0	0	0	1	0	0	0	0	0	0	0	0	0	0	0	0	1	3	4	1	2	2	1
1	1	1	1	0	4	1	2	1	1	0	1	0	0	0	0	0	0	0	0	0	0	1	0	0	1	0	0	0	0	0	0	0	0	0	1	3	2	2	1	3	1
1	1	1	2	1	2	3	2	1	0	0	1	0	0	0	0	0	0	0	0	0	0	1	0	0	1	0	0	0	0	0	0	0	0	0	1	1	4	1	2	3	1
1	1	2	2	0	1	3	2	1	0	0	0	0	0	1	0	0	0	0	0	0	0	1	0	0	1	0	0	0	0	0	0	0	0	0	1	1	2	1	2	4	1
2	1	1	2	1	2	3	2	1	0	0	0	0	1	1	0	0	0	0	0	0	0	1	1	0	0	0	0	0	0	0	0	0	0	0	1	2	4	2	2	4	1
2	1	1	1	0	4	3	2	1	0	0	1	0	0	0	0	0	0	0	0	0	0	0	0	0	0	0	0	0	0	1	0	0	0	0	1	1	3	1	3	4	1
1	1	1	1	0	5	5	2	1	0	0	0	0	0	0	0	0	1	0	0	0	1	0	0	0	0	0	0	0	0	0	0	0	0	0	6	2	3	1	2	2	1
2	1	1	1	0	1	3	2	3	0	0	0	0	0	1	0	0	0	0	0	0	0	1	0	0	1	0	0	0	0	1	0	0	0	0	1	2	3	2	2	3	1
1	1	2	3	0	7	3	3	3	0	0	0	0	0	0	1	0	0	0	0	0	0	1	0	0	1	0	0	0	0	0	0	0	0	0	3	1	4	1	2	3	2
1	1	2	3	1	7	5	2	2	0	0	0	0	0	0	1	0	0	0	0	0	0	1	1	0	0	0	0	0	0	0	0	0	0	0	3	3	3	2	3	4	2
1	1	2	3	1	7	5	2	2	0	0	0	0	0	0	0	0	0	1	0	0	1	0	0	0	0	0	0	0	0	0	0	0	0	0	1	1	3	1	2	2	1
1	1	2	3	1	7	5	2	2	0	0	0	0	0	0	1	0	0	0	0	0	1	0	1	0	0	0	0	0	0	0	0	0	0	1	3	1	3	1	2	2	2
2	1	1	2	0	1	3	3	1	0	0	0	0	0	1	0	0	0	0	0	0	0	0	1	0	0	0	0	0	0	0	0	0	0	0	1	3	3	1	3	4	1
1	1	2	2	1	2	1	2	1	0	0	1	0	0	0	0	0	0	0	0	0	1	0	0	0	0	0	0	0	0	0	0	0	0	0	1	1	3	1	2	3	1
1	1	2	3	1	7	5	2	2	0	0	0	0	0	0	1	0	0	0	0	0	0	1	0	0	0	0	0	0	0	0	0	0	0	0	3	1	3	1	3	4	2
1	1	2	2	0	2	1	2	2	0	0	0	1	0	0	0	0	0	0	0	0	0	1	0	0	0	0	0	0	0	0	0	0	0	0	1	3	3	1	2	3	1
1	1	2	2	0	1	3	1	2	0	0	0	0	0	1	0	1	0	0	0	0	0	0	0	0	1	0	0	0	0	0	0	0	0	0	1	2	3	2	2	4	1
1	1	2	2	0	2	3	3	1	0	0	1	1	0	0	0	0	0	0	1	0	1	1	0	0	1	0	0	0	0	0	0	0	0	0	1	3	2	3	2	3	1
1	1	1	1	0	1	5	2	1	0	0	0	0	1	1	0	1	0	0	0	0	1	1	0	1	0	0	0	0	0	0	0	0	0	0	1	1	4	3	2	2	1
2	2	1	2	1	4	1	2	1	0	0	0	0	0	0	0	1	0	0	0	0	1	0	0	0	0	0	0	0	0	0	0	0	0	0	1	2	3	1	1	4	1
1	1	2	3	0	7	5	2	1	0	0	0	0	0	0	0	0	1	0	0	0	0	1	0	0	0	0	0	0	0	0	0	0	0	0	6	1	3	1	2	2	1
2	1	1	3	1	7	1	2	1	0	0	0	0	0	0	0	0	1	0	0	0	0	1	1	0	0	0	0	0	0	0	0	0	0	0	6	3	3	1	2	2	1
1	1	1	2	0	2	1	2	1	0	0	0	0	0	0	1	0	0	0	0	0	1	0	0	0	0	0	0	0	0	0	0	0	0	0	3	2	2	1	1	2	2
1	1	2	3	1	7	3	2	1	0	0	0	0	0	0	0	0	0	0	1	0	0	1	0	0	1	0	0	0	0	0	0	0	0	1	1	1	4	2	2	2	2
2	1	2	2	1	2	1	2	1	0	0	0	0	0	0	0	0	0	0	1	0	1	0	0	1	0	0	0	0	0	0	0	0	0	0	6	1	4	1	2	3	1
1	1	1	2	0	2	3	2	3	0	1	0	0	0	0	0	0	0	0	0	0	0	0	0	1	0	0	0	0	0	0	0	0	0	1	1	1	2	1	2	3	1
1	1	1	2	0	2	5	1	2	0	1	0	0	0	0	0	0	0	0	0	0	1	0	0	0	0	0	0	0	0	0	0	0	0	0	5	1	3	1	3	4	1
1	1	1	3	1	7	3	2	1	0	0	0	0	1	0	0	0	0	0	0	0	0	0	0	0	0	0	1	0	0	0	0	0	0	1	1	1	3	1	2	3	1
2	1	1	3	1	7	5	3	1	0	1	0	0	0	0	0	0	0	0	0	0	0	0	0	0	1	0	0	0	0	0	0	0	0	0	2	1	4	1	1	2	2
2	1	2	3	1	7	2	2	1	0	0	0	0	0	0	1	0	0	0	0	0	1	0	0	0	1	0	0	0	0	0	0	0	0	0	3	3	3	1	2	3	2
2	1	1	2	1	1	2	2	1	0	0	0	0	0	0	0	0	0	0	0	1	0	0	0	1	0	0	0	0	0	0	0	0	0	0	1	3	3	1	2	2	1
1	1	1	3	0	7	2	1	1	0	0	0	0	0	0	1	0	0	0	0	0	0	1	1	0	1	0	0	0	1	0	0	0	0	0	3	2	3	1	2	2	2
1	1	2	3	1	7	2	2	1	0	0	0	0	0	0	0	1	0	0	0	0	1	1	0	0	0	0	0	0	0	0	0	0	0	0	8	3	3	1	2	2	2
1	1	2	3	1	7	5	2	1	0	0	0	0	1	0	0	0	0	0	0	0	0	1	1	1	0	0	0	0	0	0	0	0	0	0	6	1	3	1	1	2	1
1	1	1	2	1	1	3	2	1	0	0	0	1	0	0	0	0	0	0	0	0	0	0	0	0	0	1	0	0	0	0	0	0	0	0	1	3	4	1	3	4	1
2	1	1	2	1	1	5	2	2	0	1	0	0	0	0	0	0	0	0	0	0	0	1	0	0	0	0	1	0	0	0	0	0	0	1	5	3	3	1	2	2	1
2	1	1	2	0	1	1	3	2	0	0	0	0	1	0	0	0	0	0	0	0	0	0	0	1	0	0	0	0	0	0	0	0	0	0	1	2	4	1	1	2	1
1	1	1	2	0	4	1	1	1	0	0	1	0	0	0	0	0	0	0	0	0	1	1	0	0	0	0	0	0	0	0	0	0	0	0	5	2	3	1	3	4	1
2	1	1	2	0	1	3	2	1	0	0	0	0	1	0	0	0	0	0	0	0	1	0	0	0	0	0	0	0	0	0	0	0	0	0	1	3	3	1	3	4	1
1	2	1	1	0	5	5	2	1	0	0	0	0	0	0	0	0	1	0	0	0	0	0	0	1	0	0	1	0	0	0	0	0	0	0	5	3	3	1	2	3	1
2	2	1	2	0	2	1	2	1	1	0	0	0	0	0	0	0	0	0	0	0	1	1	0	0	0	0	0	0	0	0	0	0	0	0	1	1	3	1	1	2	1
2	1	1	2	0	4	5	2	1	0	0	0	0	0	0	1	0	0	0	1	0	0	1	0	0	0	0	0	0	0	0	0	0	0	0	1	1	2	2	2	2	1
2	1	1	2	0	2	1	2	1	1	0	0	0	0	0	0	0	0	0	0	0	0	0	0	1	0	0	0	0	0	0	0	0	0	0	1	1	3	1	1	2	1
2	1	2	2	1	2	1	3	1	0	0	1	0	0	0	0	0	0	0	0	0	0	1	0	0	1	0	0	0	0	0	0	0	0	1	1	3	4	1	1	3	1
1	1	2	3	0	7	5	2	1	0	0	0	0	1	0	0	0	0	0	0	0	0	1	0	0	0	0	1	0	0	0	0	0	0	0	8	3	3	1	2	3	2
1	2	2	2	0	2	2	2	1	0	0	0	0	0	0	1	0	0	0	0	0	1	1	0	0	0	0	0	0	0	0	0	0	0	1	1	3	3	1	2	2	1
1	1	1	2	0	2	2	2	1	0	0	0	0	1	0	0	0	0	0	0	0	0	1	0	0	1	0	0	0	0	0	0	1	0	0	1	3	3	1	2	2	1
2	2	2	2	0	1	1	3	1	0	0	0	0	0	0	1	0	0	1	0	0	0	1	1	0	0	0	0	0	0	0	0	0	0	1	1	3	3	2	1	2	1
1	1	2	2	0	2	3	2	1	0	0	1	0	0	0	0	0	0	0	0	0	0	0	0	0	0	0	0	0	0	0	0	1	0	0	1	2	3	1	2	3	1
1	2	2	3	0	7	5	3	1	0	0	0	0	0	0	1	0	0	0	0	0	0	0	0	0	0	0	0	0	0	0	0	0	1	1	3	2	3	1	3	4	2
1	1	2	2	0	1	4	2	1	0	0	1	0	0	0	0	0	0	0	0	0	0	1	0	0	0	0	0	0	0	0	0	0	0	1	1	2	3	1	2	2	1
1	1	2	2	0	2	4	1	1	0	0	0	0	1	0	0	0	0	0	0	0	0	1	0	1	0	0	0	0	0	0	0	0	0	0	1	3	4	1	2	3	1
1	1	2	3	1	7	5	2	2	0	0	0	0	0	0	1	0	0	0	0	0	1	0	0	1	0	0	0	0	0	0	0	0	0	0	1	1	3	1	3	2	1
1	1	2	2	0	1	3	1	2	0	0	0	0	0	1	0	1	0	0	0	0	0	1	1	0	1	0	0	0	0	0	0	0	0	1	1	1	3	2	2	3	1
1	1	2	2	1	2	3	2	1	0	0	0	1	0	0	0	0	0	0	0	0	0	1	0	0	0	0	0	0	0	0	0	0	0	1	1	1	3	1	2	3	1
1	1	1	2	1	1	5	2	1	0	0	1	0	0	0	0	0	0	0	0	0	0	1	0	1	0	0	0	0	0	0	0	0	0	0	1	2	3	1	2	3	1
1	1	1	2	0	1	2	2	1	0	1	0	0	0	0	0	0	0	0	0	0	0	0	0	0	1	0	0	0	0	0	0	0	0	0	1	1	3	1	2	4	1
1	1	1	2	1	2	2	2	1	0	0	0	0	0	0	1	0	0	0	0	0	0	0	0	0	0	0	0	0	0	0	0	1	1	0	1	2	3	1	2	4	1
1	1	2	2	1	2	2	2	1	0	0	1	1	0	0	0	0	0	0	0	0	0	0	0	1	0	0	0	0	0	0	0	0	0	0	1	1	3	2	2	3	1
2	1	2	2	0	2	3	3	1	0	0	0	0	0	1	0	0	0	0	0	0	0	1	0	0	0	0	0	0	0	0	0	0	0	1	1	2	3	1	3	3	1
1	1	2	2	0	6	5	2	3	0	1	0	0	0	0	0	0	0	0	0	0	1	0	0	0	0	0	0	0	0	0	0	0	0	1	5	1	3	1	2	3	1
2	1	2	2	0	6	3	3	3	0	0	0	0	0	1	0	0	1	0	0	0	0	0	1	0	0	0	0	0	0	0	0	0	0	1	1	3	3	2	2	2	1
1	1	1	2	0	2	2	3	3	0	0	0	0	0	0	0	0	1	0	0	0	0	0	0	0	0	1	0	0	0	0	0	0	0	1	6	2	3	1	2	3	1
1	1	2	2	0	2	3	2	3	0	0	1	0	0	0	0	0	0	0	0	0	0	0	0	0	0	1	1	0	0	1	0	0	0	0	1	1	3	1	2	3	1
1	1	1	3	0	7	1	3	3	0	0	0	0	0	0	1	0	0	0	0	0	1	1	0	0	0	0	0	0	0	0	0	0	0	0	3	1	3	1	2	2	2
1	1	1	3	0	7	1	2	3	0	0	0	0	0	0	1	0	0	0	0	0	1	1	0	0	0	0	0	0	0	0	0	0	0	0	3	2	2	1	3	4	2
2	1	1	3	0	7	1	3	3	0	0	0	0	0	0	1	0	0	0	0	0	1	0	0	0	0	0	0	0	0	0	0	0	0	0	3	3	3	1	2	3	2
1	1	1	1	0	4	1	2	3	0	0	0	0	0	0	0	1	0	0	0	0	1	1	1	0	1	1	0	0	0	0	0	0	0	1	1	1	3	1	2	3	1
2	1	1	2	0	1	3	3	3	0	0	0	0	0	0	1	1	0	0	0	0	1	0	0	0	0	0	0	0	0	0	0	0	0	0	1	1	4	2	2	2	1
1	1	1	2	0	2	3	2	2	1	0	0	0	0	0	0	0	0	0	0	0	0	1	1	0	0	0	0	0	0	0	0	0	0	0	1	2	3	1	2	2	1
2	1	1	1	0	1	3	2	1	0	0	0	0	0	1	0	0	0	0	0	0	0	1	0	0	0	0	0	0	0	0	0	0	0	0	1	2	2	1	2	2	1
2	1	1	3	0	7	5	3	3	0	0	0	0	0	0	0	0	1	0	0	0	1	1	1	0	1	0	1	0	0	0	0	1	1	0	7	1	4	1	2	3	2
1	1	1	2	0	2	3	2	1	0	0	0	0	0	1	0	0	0	0	0	0	0	1	0	0	0	0	0	0	0	0	0	0	0	0	1	2	3	1	2	3	1
2	1	1	2	1	2	3	2	1	0	0	0	0	1	0	0	0	0	0	0	0	1	1	1	0	0	0	1	0	0	0	0	0	1	0	1	3	3	1	2	3	1
1	2	1	2	1	3	1	3	1	0	0	0	0	1	0	0	0	0	1	1	0	0	1	0	1	1	0	0	0	0	0	0	0	0	0	1	2	3	3	2	2	1
1	1	1	3	0	7	5	1	1	0	0	0	0	0	0	1	0	0	0	0	0	1	1	1	0	0	1	0	0	0	0	0	0	0	0	8	2	3	1	2	3	2
2	1	2	2	0	2	3	2	1	1	0	0	0	0	0	0	0	0	0	0	0	0	0	0	0	0	0	0	0	0	0	0	0	0	1	1	1	3	2	2	3	1
2	1	1	2	0	2	3	2	1	0	0	0	0	1	0	0	0	0	0	0	0	1	0	0	0	1	0	0	0	0	0	0	0	0	1	1	1	3	1	2	2	1
1	1	2	3	0	7	2	3	2	0	0	0	0	0	0	1	0	0	0	0	0	1	0	0	0	0	1	0	0	0	0	0	0	0	0	3	1	3	1	2	3	2
2	1	1	1	0	1	5	3	3	0	1	0	0	0	0	0	0	0	0	0	0	0	1	1	0	0	0	1	0	0	0	0	0	1	0	6	3	2	1	2	2	1
2	1	2	3	1	7	1	2	2	0	0	1	0	0	0	0	0	0	0	0	0	1	1	0	0	0	0	0	0	0	0	0	0	0	0	1	2	3	1	1	2	1
1	1	1	2	1	2	3	3	2	0	0	1	1	0	0	0	0	0	0	0	0	1	1	1	0	0	0	1	0	0	0	0	0	0	0	1	1	3	1	2	2	1
2	1	1	1	0	2	3	2	2	0	0	0	0	0	0	0	1	0	0	0	0	1	1	0	0	0	0	0	0	0	0	0	0	0	0	1	3	4	1	2	2	1
1	1	1	2	0	2	3	2	2	0	0	0	0	1	0	0	0	0	0	0	0	0	1	1	0	0	0	0	0	0	0	0	0	0	0	1	3	4	1	2	3	1
1	1	2	2	1	2	3	2	2	0	0	1	0	0	0	0	0	0	0	0	0	0	1	0	0	0	0	0	0	0	0	0	0	0	0	1	3	3	1	2	3	1
1	1	1	2	0	1	3	2	2	0	0	0	1	0	0	0	1	0	0	0	0	1	1	1	0	0	0	1	0	0	0	0	0	0	0	1	2	3	1	3	4	1
2	1	1	2	0	2	3	1	1	1	0	0	0	0	0	0	0	1	0	0	0	1	1	1	0	0	0	0	0	0	0	0	0	0	0	1	1	3	2	2	3	1
1	1	1	3	0	7	2	1	1	0	0	0	0	0	0	1	1	0	0	0	0	1	1	1	0	0	0	1	1	0	0	0	0	1	0	1	1	3	2	2	4	1
2	1	1	2	0	2	3	3	2	0	0	0	0	0	1	0	0	0	0	0	0	1	0	0	0	0	0	0	0	0	0	0	0	0	0	1	3	2	2	2	2	1
2	1	1	2	0	1	3	3	2	0	0	0	0	0	0	0	0	0	0	0	1	0	1	0	0	1	0	0	0	0	0	0	0	0	0	1	2	3	1	2	2	1
1	1	2	3	0	7	5	2	1	0	0	0	0	0	0	0	1	0	0	0	0	0	1	1	0	0	0	0	0	0	0	0	0	0	0	8	2	3	1	2	2	2
2	1	2	3	0	7	2	2	1	0	0	0	0	0	0	1	0	0	0	0	0	1	0	0	0	0	1	0	0	0	0	0	0	0	0	3	1	3	1	2	2	2
1	1	2	2	0	2	3	2	1	0	0	0	0	0	1	0	0	0	0	0	0	0	0	0	0	0	0	0	0	0	0	0	0	1	0	1	1	3	1	3	4	1
2	1	2	2	0	2	3	2	1	0	0	1	0	0	0	0	0	0	0	0	0	0	1	0	1	0	0	0	0	0	0	0	0	0	0	1	2	3	1	1	3	1
2	1	1	2	0	2	3	2	1	0	0	0	0	1	0	0	0	0	0	0	0	0	1	1	0	0	0	0	0	0	0	0	0	0	0	1	1	3	1	2	2	1
2	1	1	2	0	2	2	3	3	0	0	1	0	0	0	0	0	0	0	0	0	1	1	1	0	0	1	0	0	0	0	0	0	0	0	1	1	3	1	2	3	1
2	1	2	2	0	1	3	3	3	1	0	0	0	0	0	0	0	0	0	0	0	0	0	0	1	0	0	0	0	0	0	0	0	0	0	1	2	2	1	2	2	1
1	2	1	3	0	7	1	3	3	0	0	0	0	0	0	0	0	1	0	0	0	1	1	1	0	0	0	0	0	0	0	1	0	0	0	5	1	1	1	1	2	1
1	1	2	2	0	1	2	3	1	0	0	0	0	0	0	1	0	0	0	0	0	0	0	0	1	0	0	0	0	0	0	0	0	0	0	3	1	3	1	2	2	2
2	1	2	3	0	7	5	2	1	0	0	0	0	0	0	1	0	0	0	0	0	0	1	1	0	0	0	0	0	0	0	1	0	0	0	3	3	3	1	2	3	2
1	1	1	3	0	7	5	3	1	0	0	0	0	0	0	0	0	1	0	0	0	0	1	0	0	1	0	0	0	0	0	0	0	0	0	8	3	3	1	2	4	2
2	1	1	3	0	7	1	1	1	0	0	0	0	0	0	1	0	0	0	0	0	1	0	0	0	0	1	0	0	0	0	0	0	0	0	5	3	3	2	1	2	1
1	1	1	2	0	4	3	3	1	0	0	0	0	0	0	0	1	0	0	0	0	0	1	0	0	0	0	0	0	0	0	0	0	0	0	1	2	2	1	2	4	1
2	1	2	2	0	2	3	2	1	0	0	0	0	0	1	0	0	0	0	0	0	1	1	1	0	0	1	0	0	0	0	0	0	0	0	1	2	3	1	2	3	1
2	2	1	2	0	1	5	3	1	0	0	0	0	0	0	0	0	1	0	0	0	0	1	0	0	1	0	0	0	0	0	0	0	0	0	6	3	3	1	2	3	1
1	1	1	2	0	2	3	2	3	1	0	0	0	0	0	0	0	0	0	0	0	1	0	0	0	0	1	0	0	0	0	0	0	0	0	1	1	2	1	2	2	1
1	1	2	2	0	2	3	3	3	1	0	0	0	0	0	0	0	0	0	1	0	0	1	1	0	0	0	0	0	0	0	0	0	0	0	1	1	3	1	3	4	1
2	1	1	2	1	2	2	2	1	0	0	0	0	0	0	1	0	0	0	0	0	1	1	1	0	1	0	0	0	0	0	1	0	0	0	1	3	3	1	2	2	1
2	1	1	2	0	2	3	3	3	0	0	0	0	0	1	0	0	0	0	0	0	1	0	1	0	0	0	0	0	0	0	0	0	0	0	1	2	3	1	2	3	1
1	1	2	2	0	4	3	3	3	1	0	0	0	0	0	0	0	0	0	0	0	1	1	0	1	0	0	0	0	0	0	1	0	0	0	1	2	1	1	3	3	1
1	1	1	2	0	1	3	3	3	1	0	0	0	0	0	0	0	0	0	0	0	1	0	1	0	0	0	0	0	0	0	0	0	0	1	1	1	3	1	2	3	1
1	1	1	2	0	2	5	3	3	1	0	0	0	0	0	0	0	0	0	0	0	0	1	1	0	0	0	0	0	0	0	0	0	0	0	1	3	3	1	2	2	1
2	1	2	3	0	7	3	3	3	0	0	0	0	0	0	0	0	0	0	1	0	0	0	0	0	0	0	1	0	0	0	0	0	0	0	1	1	1	1	2	2	1
1	1	1	3	0	7	5	1	2	0	1	0	0	0	0	0	0	0	0	0	0	0	1	1	0	0	0	0	0	0	0	0	0	0	0	2	2	3	1	2	2	2
2	1	1	3	1	7	2	2	1	0	0	0	0	0	0	1	0	0	0	0	0	0	0	0	1	0	0	0	0	0	0	0	0	0	0	3	1	3	1	2	3	2
2	1	2	2	0	2	3	2	1	0	0	1	0	0	0	0	0	0	0	0	0	0	0	1	0	0	0	0	0	0	0	0	0	0	1	1	1	3	1	2	3	1
2	1	2	2	0	6	1	3	3	0	0	1	0	0	0	0	0	0	0	0	0	0	1	1	0	0	0	0	0	0	0	0	0	0	0	1	1	2	1	1	2	1
1	1	2	2	0	2	1	3	3	1	0	0	0	0	0	0	0	0	0	0	0	1	1	1	0	0	0	0	0	0	0	0	0	0	0	1	3	1	1	1	1	1
1	2	2	3	0	7	5	3	3	0	0	0	0	0	0	0	0	1	0	0	0	0	0	0	0	0	0	1	0	0	0	0	0	0	0	6	1	1	1	2	3	1
2	1	1	2	0	2	2	3	2	0	0	0	0	0	1	0	0	0	0	0	0	0	1	1	0	0	0	0	0	0	0	1	0	0	0	1	3	2	1	2	2	1
1	2	1	2	0	2	1	2	2	1	0	0	0	0	0	0	0	0	0	0	0	0	0	0	0	0	0	0	0	0	0	0	0	0	1	1	1	1	1	1	1	1
1	1	1	2	0	6	5	3	2	0	0	1	0	0	0	0	0	0	0	0	0	1	1	1	0	0	1	0	0	0	0	0	0	0	0	3	2	1	1	1	2	2
2	1	1	3	1	7	3	2	1	0	1	0	0	0	0	0	0	0	0	0	0	0	0	0	0	0	0	0	0	0	0	0	1	0	0	2	3	4	1	3	3	2
2	1	1	2	0	2	5	2	1	1	0	0	0	0	0	0	0	0	0	0	0	1	1	1	0	0	1	0	0	0	0	1	0	0	0	1	2	3	1	2	2	1
2	1	1	2	0	2	2	1	3	0	0	0	0	0	0	1	0	0	0	0	0	0	1	0	0	0	0	0	0	0	0	0	0	0	0	1	3	3	1	2	3	1
1	1	2	3	1	7	5	2	1	0	0	0	0	0	0	1	0	0	0	0	0	1	1	1	0	0	1	0	0	0	0	1	0	0	1	3	3	3	1	2	2	2
2	1	2	3	0	7	5	3	2	0	0	0	0	0	0	0	0	1	0	0	0	0	0	0	1	0	0	1	0	0	0	0	0	0	0	6	2	3	1	3	4	1
1	1	1	3	0	7	5	2	1	0	1	0	0	0	0	0	0	0	0	0	0	1	1	1	0	1	0	0	0	0	0	0	0	0	0	2	2	3	1	2	2	2
1	1	2	3	1	7	3	2	1	0	0	0	0	0	0	1	0	0	0	0	0	1	0	0	0	0	0	0	0	0	0	0	0	0	0	3	2	3	1	2	2	2
1	1	1	3	1	7	1	2	1	0	0	0	0	0	0	1	0	0	0	0	0	1	1	1	0	0	0	0	0	0	0	1	0	0	0	3	2	3	1	1	2	2
1	1	1	2	0	3	3	3	1	0	0	0	0	0	0	1	0	0	0	0	0	0	1	0	0	0	0	0	0	0	0	0	0	0	0	1	1	3	1	2	2	1
2	1	1	2	0	3	3	3	3	0	0	0	0	0	0	0	1	0	0	0	0	1	0	0	0	0	1	0	0	0	0	0	0	0	0	1	2	2	1	3	4	1
2	1	1	1	0	4	1	2	3	0	0	0	0	0	0	0	0	0	0	1	0	1	0	0	0	0	0	0	0	0	0	0	0	0	0	1	2	2	1	2	2	1
2	1	2	3	1	7	3	2	2	0	0	0	0	0	0	1	0	0	0	0	0	1	1	1	0	0	1	0	0	0	0	1	0	0	0	6	3	2	1	1	4	1
1	1	1	2	1	2	2	2	2	0	0	0	0	0	0	1	0	0	0	0	0	0	0	0	1	0	0	0	0	0	0	0	0	0	0	1	1	4	1	2	2	1
2	1	2	2	1	2	5	2	2	0	0	0	0	1	0	0	0	0	0	0	0	1	1	1	0	0	0	1	0	0	0	0	0	0	0	1	3	3	1	2	3	1
1	1	2	3	0	7	5	3	3	0	0	0	0	0	0	1	0	0	0	0	0	0	0	0	0	0	0	1	0	0	0	0	0	0	0	3	1	3	1	2	2	2
2	1	1	2	0	4	3	3	3	0	0	0	0	0	1	0	0	0	0	0	0	1	1	1	1	1	0	0	0	0	0	0	0	1	1	1	1	3	1	2	2	1
1	1	2	3	1	7	3	3	3	1	0	0	0	0	0	0	0	0	0	0	0	1	0	0	0	0	0	0	0	0	0	0	0	0	0	2	2	3	1	2	3	2
1	1	1	2	1	2	3	3	3	0	0	0	1	0	0	0	0	0	0	0	0	1	0	0	0	1	0	0	0	0	0	0	0	0	1	1	1	3	1	3	3	1
2	1	1	2	0	1	3	3	3	0	0	0	0	1	0	0	0	0	0	0	0	0	1	1	0	0	0	0	0	0	0	0	0	0	1	1	3	2	1	2	3	1
1	1	2	2	0	1	3	2	3	0	0	0	0	0	1	0	1	0	0	0	0	0	1	0	0	0	0	0	1	0	0	0	0	0	0	3	1	3	2	3	4	1
2	1	2	3	0	7	5	2	1	0	0	0	0	0	0	1	0	0	0	0	0	1	0	1	0	0	0	0	0	0	0	0	0	0	0	3	1	3	1	2	3	2
1	1	2	2	0	2	3	3	3	0	0	0	0	0	1	0	0	0	0	0	0	0	1	0	1	0	0	0	0	0	0	0	0	0	1	1	2	2	1	2	2	1
1	1	1	2	0	1	3	3	3	0	0	0	0	0	1	0	1	0	0	0	0	1	0	0	0	0	1	0	0	0	0	1	0	0	0	1	2	3	1	2	2	1
2	1	1	2	0	2	3	3	3	0	0	0	0	0	1	0	0	1	0	0	0	1	1	0	0	1	0	0	0	0	0	0	0	0	0	1	3	2	1	2	2	1
1	1	1	2	0	2	2	3	2	0	0	1	0	0	0	0	0	0	0	0	0	0	1	0	0	1	0	0	0	0	0	0	0	0	0	1	2	3	1	3	4	1
2	1	2	2	1	1	1	3	2	0	0	0	0	0	0	0	0	0	1	0	0	1	0	0	0	0	0	0	0	0	0	0	0	0	0	1	1	3	1	1	3	1
2	1	2	2	0	2	3	2	2	0	0	0	0	1	0	0	0	0	0	0	0	1	0	1	0	0	0	0	0	0	0	0	0	0	0	1	2	3	1	3	2	1
1	1	1	2	1	2	3	3	2	0	0	1	0	0	0	0	0	0	0	0	0	1	0	1	0	0	0	0	0	0	0	0	0	1	0	1	1	2	1	2	3	1
2	1	2	3	1	7	5	3	1	0	0	0	0	1	0	0	0	0	0	0	0	1	0	0	0	0	0	0	0	0	0	0	0	0	0	5	2	3	1	2	2	2
2	1	1	2	0	3	1	2	3	0	0	0	0	1	1	0	0	0	1	0	0	0	0	0	1	0	0	0	0	0	0	0	0	0	1	1	1	2	3	2	3	1
2	1	1	3	0	7	1	3	1	0	0	0	0	0	0	0	1	0	0	0	0	0	1	0	0	0	0	0	0	0	0	0	0	1	0	8	1	3	1	2	2	2
2	1	1	3	0	2	1	3	3	0	0	1	0	0	0	0	0	0	0	0	0	0	1	0	1	0	0	0	0	0	0	0	0	0	0	1	2	3	1	1	2	1
1	1	1	2	0	2	3	2	3	0	1	0	0	0	0	0	0	0	0	0	0	0	0	0	0	0	0	0	0	0	0	0	0	1	0	1	1	3	1	2	3	1
1	1	2	3	1	7	3	2	3	0	1	0	0	1	0	0	0	0	0	0	0	0	0	0	0	1	0	0	0	0	0	0	0	0	0	4	2	3	2	2	2	2
2	1	2	2	0	6	5	2	3	0	0	0	0	1	0	0	0	0	0	0	0	1	1	0	0	0	0	0	0	0	0	0	0	0	0	1	1	3	1	2	2	1
1	1	2	2	0	6	2	3	3	1	0	0	0	0	0	0	0	0	0	0	0	0	0	0	0	1	0	0	0	0	0	0	0	0	1	1	1	3	2	2	3	1
2	1	1	2	0	2	3	3	3	1	0	0	0	0	0	0	0	0	0	0	0	1	1	1	0	0	0	0	0	0	0	0	0	0	0	1	1	3	1	2	2	1
1	1	2	1	0	1	5	3	3	0	0	1	0	0	1	0	0	0	1	0	0	0	0	1	0	0	0	0	0	0	0	0	0	0	0	1	1	4	1	2	3	1
2	1	1	2	1	2	3	2	3	0	0	0	0	0	1	0	0	0	0	0	0	0	0	0	1	0	0	0	0	0	0	0	0	0	0	1	1	3	1	3	3	1
1	1	1	2	0	2	3	3	3	1	0	1	0	0	0	0	0	0	0	0	0	0	1	0	0	0	0	0	0	0	0	0	0	0	0	1	3	2	2	2	3	1
1	1	2	3	0	2	3	2	2	0	0	0	0	1	0	0	0	0	0	0	0	0	0	0	0	0	0	0	0	0	0	0	0	0	1	1	2	4	1	2	2	1
2	1	2	3	1	7	1	2	2	0	0	1	0	0	0	0	0	0	0	0	0	0	0	1	0	0	0	0	0	0	0	0	0	0	1	2	2	3	1	1	2	2
1	1	1	2	0	2	5	3	2	1	0	0	0	0	0	0	0	0	0	0	0	1	1	0	0	1	1	0	0	0	0	0	0	0	0	1	1	2	1	2	3	1
1	1	1	3	0	7	5	2	1	0	0	0	0	0	0	1	0	0	0	0	0	0	1	0	0	1	0	0	0	0	0	0	0	0	0	3	1	3	1	2	4	2
2	1	2	2	0	2	2	3	3	0	0	0	1	0	0	0	0	0	0	0	0	0	0	1	0	0	0	0	0	0	0	0	0	0	0	1	3	3	1	2	3	1
1	1	1	2	0	4	4	2	2	0	0	0	0	0	1	0	1	0	0	0	0	0	1	0	0	1	0	0	0	0	0	0	0	0	0	1	1	3	2	2	4	1
1	1	2	3	0	7	3	3	2	0	0	0	0	0	0	1	0	0	0	0	0	0	0	0	0	1	0	0	0	0	0	0	0	0	0	3	1	4	1	2	2	2
1	1	1	1	1	1	1	3	3	0	0	0	0	1	1	0	0	0	0	0	0	1	1	0	0	1	1	0	1	0	1	0	0	0	0	1	2	2	2	2	3	1
1	1	2	1	0	2	3	2	3	1	0	1	0	1	0	0	0	0	0	0	0	0	0	1	0	1	1	0	0	0	0	0	0	0	0	1	2	3	3	3	4	1
2	1	1	2	0	2	3	2	3	0	0	0	0	1	0	0	0	0	0	0	0	0	1	0	0	1	0	0	0	0	0	0	0	0	0	1	3	3	1	2	2	1
1	1	1	3	0	7	5	2	3	0	0	0	0	0	0	1	0	0	0	0	0	1	0	0	0	0	0	0	0	0	0	0	0	0	0	5	1	3	1	2	3	2
2	1	1	2	1	2	3	1	3	0	0	0	0	0	0	1	0	0	0	0	0	0	1	1	0	1	0	0	0	0	0	0	0	0	1	3	1	3	1	2	2	2
2	1	1	3	1	7	5	3	3	0	0	0	0	1	0	0	0	0	0	0	0	1	1	1	0	0	0	0	0	0	0	0	0	0	0	6	1	2	1	2	3	1
2	1	2	3	0	7	1	3	3	0	0	0	0	0	0	1	0	0	0	0	0	1	1	0	0	0	0	1	0	0	0	0	0	0	0	3	3	3	1	1	4	2
1	2	1	2	1	2	2	2	2	0	0	0	0	0	0	0	0	1	0	0	0	0	1	0	1	1	0	0	0	0	0	0	0	0	0	1	3	2	1	2	2	1
2	1	2	2	0	2	1	3	2	1	0	0	0	0	0	0	0	0	0	0	0	0	1	1	0	1	0	0	0	0	0	0	0	0	0	1	1	3	1	1	2	1
1	1	1	2	0	2	3	3	3	0	0	1	0	0	0	0	0	0	0	0	0	0	0	0	0	0	1	0	0	0	0	0	0	0	1	1	1	1	1	2	3	1
1	1	1	2	0	2	5	3	3	0	0	0	0	0	0	0	0	1	0	0	0	0	0	0	1	0	0	0	0	0	0	0	0	0	0	1	3	3	1	2	2	1
2	1	1	2	0	2	3	2	3	0	0	0	0	0	0	0	0	0	1	1	0	1	0	1	0	0	0	0	0	0	0	0	0	0	1	1	3	3	1	2	2	1
2	1	1	2	0	2	5	2	3	1	0	0	0	0	1	0	0	0	0	0	0	0	0	1	0	0	1	0	0	0	0	0	0	0	0	1	3	2	1	2	3	1
2	1	2	3	0	7	3	2	2	0	0	0	0	0	0	1	1	0	0	0	0	1	1	0	0	0	0	1	0	0	0	0	0	0	0	1	1	3	2	2	3	1
2	1	2	3	0	7	2	2	2	0	0	0	0	0	0	1	0	0	0	0	0	0	0	0	0	1	0	0	0	0	0	1	0	0	0	6	2	2	1	2	2	1
1	1	2	2	1	2	1	3	3	0	0	0	0	1	0	0	0	0	0	0	0	1	0	1	1	0	0	0	0	0	0	0	0	0	0	1	1	4	1	3	4	1
1	1	2	3	1	7	3	2	2	0	0	0	0	0	0	1	0	0	0	0	0	0	0	0	1	0	1	0	0	0	0	0	0	1	0	3	1	3	1	2	3	2
1	1	1	2	1	6	1	2	1	0	0	0	0	1	0	0	0	0	0	0	0	0	1	0	0	1	0	0	0	0	0	0	0	1	0	1	2	1	1	1	2	1
1	2	2	2	0	2	2	3	1	0	0	0	0	0	0	0	1	0	0	0	0	0	1	1	0	0	0	0	0	0	0	0	0	0	0	6	3	4	1	2	2	1
2	1	2	2	0	1	3	3	3	0	0	0	0	0	0	0	1	0	0	1	0	0	1	0	0	0	0	0	0	0	0	0	0	0	0	1	3	3	2	2	2	1
2	1	1	3	0	7	5	3	2	0	1	0	0	0	0	1	0	0	0	0	0	1	0	0	0	0	0	0	0	0	0	0	0	0	0	2	1	3	2	2	4	2
1	1	1	3	1	7	5	2	2	0	0	0	0	0	0	1	0	0	0	0	0	0	1	0	0	1	0	0	0	0	0	0	0	0	0	3	1	3	1	2	2	2
1	1	2	3	0	7	5	3	2	0	0	0	0	0	0	0	1	0	0	0	0	1	0	0	0	0	0	0	0	0	0	0	0	0	0	6	3	3	1	2	3	1
1	1	1	3	1	7	5	3	2	0	0	1	0	0	0	0	0	0	0	0	0	1	0	0	0	0	0	0	0	0	0	0	0	0	0	1	2	1	1	2	4	1
1	1	2	3	0	7	3	3	1	0	0	0	0	1	0	0	0	0	0	0	0	0	0	0	0	0	0	0	0	0	0	0	0	1	0	4	3	3	1	2	3	2
2	1	1	2	0	2	5	2	1	0	0	0	0	0	0	1	0	0	0	0	0	1	0	0	0	0	0	0	0	0	0	0	0	1	0	3	2	2	1	2	3	2
2	1	1	2	0	1	3	1	2	0	0	0	0	0	1	0	0	0	0	0	0	0	0	0	1	0	0	0	0	0	0	0	0	0	0	1	1	3	1	3	4	1
2	1	1	3	0	7	5	2	1	0	0	0	0	1	0	0	0	0	0	0	0	0	0	1	0	1	0	0	0	0	0	0	0	0	0	7	1	2	1	2	3	2
2	1	2	3	0	7	5	2	1	0	0	0	0	0	0	1	0	0	0	0	0	0	1	0	0	1	0	0	0	0	0	0	0	0	0	3	1	1	1	2	3	2
1	1	2	3	0	7	3	1	2	0	0	1	0	0	0	0	0	0	0	0	0	0	1	0	0	1	0	1	0	0	0	0	0	0	0	1	2	3	1	2	3	1
1	1	2	2	0	2	3	2	1	0	0	0	1	0	0	0	0	0	0	0	0	0	0	1	0	0	1	0	0	0	0	0	0	0	1	1	3	3	1	2	4	1
2	1	1	3	0	7	3	2	2	0	0	0	0	0	0	1	0	0	0	0	0	1	0	0	0	0	0	0	0	0	0	0	0	0	0	1	3	3	1	2	4	1
2	1	1	1	0	1	1	3	3	0	0	0	0	1	1	0	0	0	0	0	0	0	0	1	0	0	0	0	0	0	0	0	0	0	0	1	3	2	1	1	2	1
1	1	1	2	0	6	5	3	3	0	0	0	0	1	0	0	0	0	0	0	0	0	0	0	0	1	0	0	0	0	0	0	0	0	0	5	2	2	1	2	3	1
1	1	1	1	0	1	3	3	3	0	0	0	0	0	1	0	0	0	0	0	0	1	0	1	1	0	0	0	0	0	0	0	0	0	0	6	2	2	1	2	3	1
1	2	1	3	0	7	5	2	2	0	0	0	0	0	0	0	1	0	0	0	0	0	0	0	1	0	0	0	0	0	0	0	0	0	0	5	1	2	1	2	3	2
2	1	1	3	1	7	3	2	1	0	0	0	0	0	0	1	0	0	0	0	0	1	0	1	0	0	0	0	0	0	0	0	0	0	0	5	1	3	1	3	4	2
2	1	2	2	0	2	3	3	3	0	0	0	0	0	1	0	0	0	0	0	0	1	0	0	0	0	0	0	0	0	0	0	0	0	0	1	2	2	1	2	4	1
1	2	2	3	0	7	5	2	3	0	0	0	0	0	0	0	1	0	0	0	0	0	0	0	0	1	0	0	0	0	0	0	0	0	0	6	1	3	1	2	2	1
2	1	2	2	1	2	3	2	3	0	0	1	0	0	0	0	0	0	0	0	0	0	0	0	1	0	0	0	0	0	0	0	0	0	0	1	1	4	1	2	3	1
2	1	1	3	0	7	5	2	3	1	0	0	0	0	0	0	0	0	0	0	0	1	0	0	0	0	0	0	0	0	0	0	0	0	0	7	2	4	1	3	4	2
2	1	1	1	0	1	3	3	2	1	0	0	0	0	0	0	0	1	0	0	0	0	1	0	0	1	0	0	0	0	0	0	0	0	0	1	1	3	2	2	2	1
1	2	1	2	0	1	1	2	1	0	0	0	0	0	0	1	0	0	0	0	0	0	0	1	0	1	0	0	0	0	0	0	0	0	1	6	1	4	1	1	2	1
2	1	1	2	0	1	1	2	3	0	0	0	0	0	0	0	0	0	0	0	1	1	0	1	0	0	0	0	0	0	0	0	0	0	0	1	1	1	1	1	2	1
2	1	1	2	0	1	1	2	3	0	0	0	0	1	0	0	0	0	0	0	0	1	0	0	0	0	0	0	0	0	0	0	0	1	0	1	1	3	1	2	3	1
1	1	2	2	0	2	3	2	2	1	0	0	0	0	0	0	0	0	0	0	0	1	1	0	0	0	0	0	0	0	0	0	0	0	0	1	3	2	1	2	2	1
1	1	2	3	1	7	5	2	2	0	0	0	0	0	0	0	0	0	1	0	0	0	0	0	1	1	0	0	0	0	0	0	0	0	0	1	2	3	1	2	2	1
2	1	1	1	0	1	3	2	2	0	0	1	0	1	1	0	1	0	0	0	0	0	1	0	0	0	0	0	0	0	0	0	0	0	1	1	1	3	3	3	3	1
1	1	1	3	0	7	3	2	2	0	0	0	0	1	0	0	0	0	0	0	0	0	0	1	0	0	0	0	0	0	0	0	0	0	0	4	1	3	1	2	2	2
1	1	1	3	0	7	5	1	2	0	0	0	0	0	0	1	0	0	0	0	0	0	1	0	0	0	0	0	0	0	0	0	0	0	0	8	1	3	1	2	3	2
2	1	1	3	1	7	3	1	1	0	1	0	0	0	0	0	0	0	0	0	0	0	0	0	0	0	1	0	0	0	0	0	0	0	0	2	1	4	1	2	3	2
2	1	2	3	1	7	5	2	1	0	0	0	0	0	0	0	1	0	0	0	0	0	0	0	0	0	0	0	0	1	0	0	0	0	1	6	1	3	1	2	2	2
1	1	2	2	0	2	2	2	2	1	0	0	0	0	0	0	0	0	0	0	0	0	0	1	0	0	1	1	0	0	0	0	0	0	0	1	3	3	1	2	3	1
2	1	2	2	0	2	3	1	1	0	0	0	0	1	0	0	0	0	0	0	0	0	0	0	0	0	1	0	0	0	0	0	0	0	0	1	1	4	1	2	3	1
2	1	1	2	0	1	5	2	3	0	0	0	0	0	0	1	0	0	0	0	0	0	0	0	1	1	0	0	1	0	0	0	0	1	0	6	1	2	1	2	2	1
2	1	1	1	0	2	3	3	3	1	0	0	0	0	0	0	0	0	0	0	0	0	0	0	0	1	0	0	0	0	0	0	0	0	0	1	2	3	1	3	4	1
1	1	1	3	0	2	5	3	1	0	0	0	0	0	1	0	0	0	0	0	0	1	0	0	0	0	0	0	0	0	0	0	0	0	0	5	1	3	1	2	3	2
2	1	1	2	0	6	5	2	2	0	1	0	0	0	0	0	0	0	0	0	0	1	0	0	0	0	0	0	0	0	0	0	0	0	0	5	3	3	1	2	2	1
2	1	2	3	0	2	3	1	2	0	0	0	0	1	0	0	0	0	0	0	0	1	0	0	0	0	0	0	0	0	0	0	0	0	0	1	1	4	1	2	2	2
1	1	1	1	1	5	5	2	1	0	0	0	0	0	0	0	0	1	0	0	0	0	1	0	1	0	0	0	0	0	0	0	0	0	0	1	1	3	1	2	2	1
1	1	1	1	0	1	3	2	1	0	0	0	0	1	0	1	0	0	0	0	0	0	1	0	1	1	0	0	0	0	0	0	0	0	0	1	1	2	2	3	3	1
2	2	1	3	0	7	1	2	1	0	1	0	0	0	0	0	0	0	0	0	0	0	1	0	0	1	0	0	0	0	0	0	0	0	0	2	1	3	1	1	2	2
2	1	1	2	0	1	3	3	2	0	0	0	1	0	0	0	0	1	0	0	0	0	0	1	0	0	0	0	0	0	0	0	1	0	0	1	1	2	2	2	2	1
1	1	1	2	0	2	1	3	2	0	0	0	1	0	0	0	0	0	0	0	0	1	0	0	0	1	0	0	0	0	0	0	0	0	0	1	2	3	1	1	2	1
2	1	1	3	1	7	1	2	2	0	0	0	0	0	0	1	0	0	0	0	0	0	0	1	1	0	0	0	0	0	0	0	0	0	0	3	2	3	1	1	3	2
2	1	2	2	1	2	3	2	3	0	0	0	0	1	0	0	0	0	0	0	0	1	0	0	0	0	0	0	0	0	0	0	0	0	0	1	3	4	1	3	4	1
1	1	1	2	0	1	3	3	1	0	0	0	0	0	1	0	0	0	0	0	0	0	1	1	0	0	0	0	0	0	0	0	0	0	0	1	3	2	1	3	3	1
2	1	2	2	1	2	3	2	1	0	0	0	0	1	0	0	0	0	0	0	0	1	0	0	0	0	0	0	0	0	0	0	0	0	0	1	3	3	1	2	2	1
1	1	1	2	0	1	3	2	1	1	0	1	0	0	0	0	0	1	0	0	0	0	1	0	0	1	0	0	0	0	0	0	0	0	0	1	2	3	3	2	2	1
2	1	1	2	1	1	5	2	2	0	1	0	0	0	0	0	0	0	0	0	0	0	1	0	0	1	0	0	0	0	0	0	0	0	0	5	1	3	1	2	2	1
1	1	1	3	0	7	5	1	1	0	1	0	0	0	0	0	0	0	0	0	0	0	1	0	0	1	0	0	0	0	0	0	0	0	0	2	2	3	1	2	3	2
1	1	1	3	1	7	2	2	1	0	0	0	0	0	0	1	0	0	0	0	0	0	0	0	0	0	1	0	0	0	0	0	0	0	0	3	2	3	1	2	3	2
2	1	1	3	0	7	5	2	1	1	0	0	0	0	0	0	0	0	0	0	0	1	0	0	0	0	0	0	0	0	0	0	0	0	0	7	3	3	1	2	3	2
1	1	1	2	0	6	5	2	1	0	0	0	0	0	0	1	0	0	0	0	0	1	0	0	0	0	0	0	0	0	0	0	0	0	0	6	1	3	1	3	4	1
1	1	2	3	1	7	2	2	1	0	0	0	0	0	0	1	0	0	0	0	0	1	1	0	0	1	0	0	0	0	0	0	1	0	0	1	3	3	1	1	2	1
2	1	1	2	0	1	3	2	2	0	0	0	0	1	0	0	0	0	1	0	0	1	0	0	0	0	0	0	0	0	0	0	0	0	0	1	2	3	2	3	4	1
2	1	1	3	0	7	3	2	2	0	0	0	0	1	0	0	0	0	0	0	0	1	0	0	0	1	0	0	0	0	0	0	1	0	0	4	1	3	1	2	3	2
1	1	1	2	1	4	3	2	1	0	0	0	0	0	1	0	0	0	0	0	0	0	1	0	0	0	0	0	0	0	0	0	0	0	1	1	3	3	1	3	4	1
2	1	1	3	1	7	2	2	3	0	0	0	0	0	0	1	0	0	0	0	0	0	1	0	1	1	0	0	0	0	0	0	0	0	0	3	2	3	1	2	3	2
2	1	2	2	0	2	3	3	2	0	0	0	1	0	0	0	0	0	0	0	0	1	1	0	0	1	0	0	0	0	0	0	1	0	0	1	3	2	1	2	3	1
2	1	1	1	0	4	1	3	3	0	0	0	0	0	0	0	0	1	0	0	0	1	0	0	0	0	0	0	0	0	0	0	0	0	0	1	1	1	1	2	2	1
2	1	1	2	0	2	2	3	3	0	0	0	0	0	1	0	0	0	0	0	0	0	0	0	1	0	0	0	0	0	0	0	0	0	0	1	1	3	1	3	4	1
2	1	1	2	0	2	2	2	1	0	0	0	0	1	0	0	0	0	0	0	0	1	0	0	0	0	0	0	0	0	0	0	0	0	0	1	3	3	1	2	2	1
2	1	1	1	0	1	3	3	3	0	0	0	0	0	1	0	0	0	0	0	0	0	1	0	0	0	0	0	0	0	0	0	0	0	0	1	3	2	1	3	3	1
2	1	2	1	0	4	2	2	1	0	0	0	0	0	0	0	0	1	0	0	0	0	0	0	0	1	0	0	0	0	0	0	0	0	0	1	1	3	1	2	3	1
1	1	2	3	0	7	5	1	1	0	0	0	0	0	0	1	0	0	0	0	0	0	0	1	0	0	0	0	0	0	0	0	0	0	0	2	3	3	1	1	4	2
2	1	1	2	0	4	5	3	1	0	0	0	0	0	1	0	0	0	0	0	0	0	0	1	0	0	0	0	0	0	0	0	0	0	0	1	2	3	1	2	4	1
1	1	2	3	1	7	3	2	1	0	0	1	0	0	0	0	0	0	0	0	0	0	1	1	0	0	0	0	0	0	0	0	0	0	0	1	2	3	1	2	3	1
2	1	1	2	0	1	3	2	1	1	0	0	0	0	0	0	0	0	0	0	0	0	1	0	0	0	0	0	0	0	0	0	0	0	0	1	2	2	1	2	3	1
2	1	1	2	0	2	3	3	1	0	0	0	0	0	0	0	1	0	0	0	0	0	0	1	0	0	0	0	0	0	0	0	0	0	0	1	1	2	1	2	3	1
2	1	2	3	1	7	1	3	1	0	1	0	0	0	0	0	0	0	0	0	0	0	0	0	0	0	1	0	0	0	0	0	0	0	0	2	1	4	1	2	3	2
2	1	2	2	0	6	1	2	1	0	0	0	1	0	0	0	0	0	0	0	0	0	1	0	0	0	0	0	0	0	0	0	0	0	0	1	3	3	1	1	2	1
1	1	1	2	0	2	1	3	3	1	0	0	0	0	0	0	0	0	0	0	0	0	0	1	0	0	0	0	0	0	0	0	0	0	0	1	1	2	1	2	3	1
2	1	1	2	0	2	1	2	3	0	0	0	0	0	0	0	0	0	0	0	1	0	1	0	0	0	0	0	0	0	0	0	0	0	0	1	2	2	1	2	2	1
2	1	1	2	0	1	1	3	3	0	0	0	0	0	0	1	0	0	0	0	0	1	0	0	0	0	0	0	0	0	0	0	0	0	0	1	3	3	1	1	3	1
1	1	1	2	0	2	3	3	1	0	0	1	0	0	0	0	0	0	0	0	0	0	1	0	0	0	0	0	0	0	0	0	0	0	0	1	1	3	1	2	4	1
2	1	1	3	0	7	1	1	1	0	0	0	0	0	0	1	0	0	0	0	0	1	0	0	0	0	0	0	0	0	0	0	0	0	0	1	1	3	1	1	2	1
1	1	1	2	0	1	2	2	1	0	0	0	0	1	0	0	0	0	0	0	0	0	0	1	0	0	0	0	0	0	0	0	0	0	0	1	1	3	1	3	4	1
2	1	1	2	0	1	1	2	1	0	0	0	1	0	0	0	0	0	0	1	0	0	0	0	0	1	0	0	0	0	0	0	0	0	0	1	1	3	2	1	4	1
1	1	1	1	0	1	5	2	1	0	0	0	0	1	1	0	0	0	0	0	0	1	0	0	0	0	0	0	0	0	0	0	0	0	0	1	1	3	3	2	2	1
2	1	1	1	0	1	5	3	2	1	0	0	0	0	0	0	0	0	0	0	0	0	0	0	0	0	0	0	0	0	0	0	1	0	0	1	2	2	1	3	3	1
2	1	1	3	0	7	2	2	2	0	0	0	0	0	0	1	0	0	0	0	0	1	0	0	0	0	0	0	0	0	0	0	0	0	0	1	1	2	1	2	3	1
2	1	1	2	0	2	1	3	1	1	0	0	0	0	1	0	0	0	0	0	0	0	0	0	0	0	1	0	0	0	0	0	0	0	0	1	3	3	1	1	3	1
2	1	1	2	0	1	5	2	1	0	0	0	0	1	1	0	0	0	0	0	0	0	0	0	0	0	1	0	0	0	0	0	0	0	0	6	1	3	3	1	3	1
1	1	1	2	0	2	1	3	3	1	0	0	0	0	0	0	0	0	0	0	0	0	0	0	0	0	1	0	0	0	0	0	0	0	0	1	2	2	1	2	3	1
1	1	1	3	0	7	5	3	2	0	0	0	0	0	0	0	0	0	0	1	0	0	0	1	0	0	0	0	0	0	0	0	0	0	0	1	2	3	1	2	3	1
2	1	1	1	0	1	3	2	2	0	0	1	0	1	1	0	1	0	0	0	0	0	1	0	0	0	0	0	0	0	0	0	0	0	0	1	1	3	3	2	3	1
2	1	1	2	0	2	5	2	2	0	1	0	0	0	0	0	0	0	0	0	0	0	0	1	0	0	0	0	0	0	0	0	0	0	0	5	3	3	1	2	2	1
1	1	2	2	0	2	3	2	1	1	1	0	0	0	0	0	0	0	0	0	0	0	0	0	0	1	0	0	0	0	0	0	0	0	0	1	1	3	2	2	3	1
1	1	2	2	0	1	1	3	3	0	0	0	0	0	0	0	0	0	0	1	0	0	0	0	0	0	0	1	0	0	0	0	0	0	0	1	2	3	1	3	3	1
2	1	2	2	0	2	1	3	3	0	0	0	0	1	0	0	0	0	0	0	0	0	0	0	0	0	0	1	0	0	0	0	0	0	0	1	2	4	1	2	3	1
1	1	1	1	0	2	3	3	3	0	0	0	0	0	1	0	0	0	0	0	0	0	0	0	0	0	0	0	1	0	0	0	0	0	0	1	1	3	1	2	4	1
2	1	1	2	0	1	1	1	1	1	0	0	0	0	0	0	0	0	0	0	0	0	0	0	1	0	0	0	0	0	0	0	0	0	0	1	3	3	1	2	2	1
2	1	1	3	0	5	5	1	2	0	0	0	0	0	0	0	1	0	0	0	0	0	0	0	1	0	0	0	0	0	0	0	0	0	0	6	3	3	1	3	3	1
1	1	1	2	0	2	3	3	3	1	0	0	0	0	0	0	0	0	0	0	0	0	0	0	0	0	0	0	0	1	0	0	0	0	0	1	3	1	1	2	3	1
1	1	1	2	0	2	3	2	3	1	0	0	0	0	0	0	0	0	0	0	0	1	0	0	0	0	0	0	0	0	0	0	0	0	0	1	1	3	2	2	3	1
2	1	1	2	0	6	5	2	1	0	0	0	0	0	0	0	0	1	0	0	0	0	0	0	0	0	1	0	0	0	0	0	0	0	0	5	1	3	1	3	4	1
1	1	1	1	0	1	2	3	3	0	0	0	0	0	0	0	1	0	0	0	1	0	1	0	0	0	0	0	0	0	0	0	0	0	0	1	2	3	2	3	4	1
2	1	1	2	0	2	3	3	3	0	0	0	0	0	1	0	0	0	0	0	0	0	0	0	1	0	0	0	0	0	0	0	0	0	0	1	3	2	1	2	2	1
1	1	1	2	0	4	3	3	3	0	0	0	1	0	0	0	0	0	0	0	0	1	0	0	0	0	0	0	0	0	0	0	0	0	0	1	3	3	1	2	2	1
2	1	1	2	0	4	3	3	3	0	0	0	0	1	0	0	0	0	0	0	0	0	0	0	1	0	0	0	0	0	0	0	0	0	0	1	3	3	1	3	4	1
1	1	2	3	0	7	5	3	3	0	1	0	0	0	0	0	0	0	0	0	0	0	0	0	1	0	0	0	0	0	0	0	0	0	0	6	1	3	1	2	3	1
1	1	2	3	0	7	1	3	3	0	0	0	0	0	0	1	0	0	0	0	0	1	0	0	0	0	0	0	0	0	0	0	0	0	0	3	3	3	1	1	4	2
2	1	1	2	0	3	1	3	3	0	0	0	0	0	0	1	0	0	0	0	0	0	0	0	0	0	0	0	1	0	0	0	0	0	0	1	1	3	1	1	4	1
2	1	2	2	0	2	1	2	2	0	0	0	0	0	0	1	0	0	1	0	0	0	1	0	0	0	0	0	0	0	0	0	0	0	0	1	1	4	1	1	2	1
2	2	1	2	0	2	3	3	1	0	0	1	0	0	0	0	0	0	0	0	0	0	1	0	0	0	0	0	0	0	0	0	0	0	0	1	2	2	1	2	2	1
2	2	1	2	0	2	1	3	1	1	0	0	0	0	0	0	0	0	0	0	0	1	0	0	0	0	0	0	0	0	0	0	0	0	0	1	1	1	1	2	2	1
1	1	1	3	0	7	5	1	2	0	0	0	0	0	0	1	0	0	0	0	0	0	0	0	1	0	0	0	0	0	0	0	0	0	0	8	1	3	1	2	3	2
2	1	1	2	0	2	5	2	2	1	0	0	0	0	0	1	0	0	1	0	0	1	0	0	0	0	0	0	0	0	0	0	0	0	0	1	2	3	3	1	3	1
2	1	1	2	0	3	3	3	3	0	0	0	0	0	1	0	1	0	0	0	0	1	0	0	0	0	0	0	0	0	0	0	0	0	0	1	2	2	2	2	3	1
1	1	1	3	0	7	2	2	1	0	0	0	0	0	0	1	0	0	0	0	0	0	0	0	0	0	0	0	0	0	0	1	0	0	0	3	1	3	1	2	2	2
1	2	1	3	1	7	3	2	3	0	0	0	0	1	0	0	0	0	0	0	0	0	0	0	1	0	0	0	0	0	0	0	0	0	0	4	1	3	1	1	2	2
2	1	2	2	0	2	3	1	3	1	0	0	0	0	0	0	0	0	0	0	0	0	0	0	0	0	1	0	0	0	0	0	0	0	0	1	2	2	2	2	2	1
2	1	1	2	0	2	3	3	2	0	0	0	0	0	1	0	0	0	0	0	0	1	0	0	0	0	0	0	0	0	0	0	0	0	0	1	3	3	1	2	3	1
2	1	2	3	0	7	5	2	1	0	0	0	0	1	0	0	0	0	0	0	0	0	0	0	0	0	0	1	0	0	0	0	0	0	0	3	3	3	1	2	4	2
1	1	1	2	0	2	3	2	1	0	0	0	0	0	0	0	1	0	0	0	0	0	1	0	0	0	0	0	0	0	0	0	0	0	0	1	1	3	1	2	3	1
1	2	1	3	0	4	1	2	1	0	0	0	0	0	0	0	1	0	0	0	0	0	0	1	0	0	0	0	0	0	0	0	0	0	0	5	1	2	1	1	2	1
1	1	1	3	0	7	5	3	3	0	0	0	0	0	0	0	1	0	0	0	0	0	1	0	0	0	0	0	0	0	0	0	0	0	0	7	1	2	1	2	3	2
1	1	1	2	0	2	3	1	3	0	0	0	0	0	0	0	0	1	0	0	0	0	1	0	0	0	0	0	0	0	0	0	0	0	0	1	1	3	1	2	2	1
2	1	1	2	0	2	2	2	3	1	0	0	0	0	0	0	0	0	0	0	0	0	0	0	0	0	1	0	0	0	0	0	0	0	0	1	3	2	1	2	2	1
2	1	2	2	0	1	2	2	3	1	0	1	0	1	0	0	0	0	0	0	0	0	0	1	0	0	0	0	0	0	0	0	0	0	0	1	1	3	3	3	4	1
2	1	1	2	0	2	3	2	3	0	0	0	0	1	0	0	0	0	0	0	0	0	0	1	0	0	0	0	0	0	0	0	0	0	0	1	2	2	1	2	3	1
2	1	1	3	0	7	5	2	2	1	1	0	0	1	1	0	0	0	0	0	0	0	0	0	0	1	0	0	0	0	0	0	0	0	0	8	1	3	3	2	2	2
1	1	2	2	1	2	3	3	2	0	0	0	0	1	0	0	0	0	0	0	0	0	0	0	0	1	0	0	0	0	0	0	0	0	0	1	3	4	1	2	2	1
2	1	1	2	0	2	3	2	1	0	0	0	0	0	1	0	0	0	0	0	0	0	0	0	0	0	0	1	0	0	0	0	0	0	0	1	1	3	1	3	3	1
1	1	1	2	0	1	1	2	1	0	0	0	1	0	0	0	0	0	1	0	0	0	0	1	0	0	0	0	0	0	0	0	0	0	0	1	2	3	2	1	2	1
2	1	1	3	0	7	2	2	1	0	0	0	0	1	0	0	0	0	0	0	0	0	0	0	0	1	0	0	0	0	0	0	0	0	0	1	3	3	1	3	4	1
1	1	1	3	1	7	3	2	1	0	1	0	0	0	0	0	0	0	0	0	0	0	0	0	0	1	0	0	0	0	0	0	0	0	0	2	1	3	1	2	4	2
1	1	1	2	0	2	3	2	1	0	0	0	0	1	0	0	0	0	0	0	0	1	0	0	0	0	0	0	0	0	0	0	0	0	0	1	1	4	1	2	3	1
1	1	1	2	0	2	3	1	3	1	0	0	0	0	0	0	0	0	0	0	0	0	0	0	0	0	0	0	1	0	0	0	0	0	0	1	2	2	1	2	2	1
1	2	2	2	0	2	1	2	1	1	0	0	0	0	0	0	0	0	0	0	0	1	0	0	0	0	0	0	0	0	0	0	0	0	0	1	1	4	2	1	1	1
1	1	1	3	1	7	3	3	1	0	1	0	0	0	0	0	0	0	0	0	0	0	0	0	0	0	1	0	0	0	0	0	0	0	0	2	2	3	1	3	4	2
2	1	1	1	0	3	5	2	2	0	0	0	0	1	0	1	0	0	1	0	0	0	0	1	0	0	0	0	0	0	0	0	0	0	0	1	2	3	3	3	3	1
1	1	1	2	1	2	3	3	3	0	0	0	0	0	0	1	0	0	0	0	0	0	0	1	0	0	0	0	0	0	0	0	0	0	0	1	1	3	1	2	4	1
1	1	1	2	0	1	1	3	3	0	0	0	0	0	0	1	0	0	1	0	0	0	0	1	0	0	0	0	0	0	0	0	0	0	0	1	1	3	2	1	4	1
2	1	1	2	0	3	5	3	3	0	0	0	0	0	1	0	0	0	0	0	0	0	0	0	0	0	1	0	0	0	0	0	0	0	0	1	2	3	2	2	3	1
1	1	1	3	0	7	2	2	3	0	0	0	0	0	0	1	0	0	0	0	0	1	0	0	0	0	0	0	0	0	0	0	0	0	0	7	1	3	1	2	2	2
2	1	2	2	1	2	1	3	3	0	0	0	0	1	0	0	0	0	0	0	0	0	0	0	0	0	1	0	0	0	0	0	0	0	0	1	1	4	1	3	3	1
2	1	1	2	1	2	1	3	2	0	0	0	0	0	0	0	0	0	0	1	0	0	0	0	0	0	1	0	0	0	0	0	0	0	0	1	1	3	1	2	3	1
1	1	1	2	1	1	1	2	1	1	0	0	0	0	0	1	1	0	1	0	0	0	0	0	0	0	0	1	0	0	0	0	0	0	0	1	2	3	3	1	3	1
2	1	1	1	0	1	4	2	2	1	0	0	0	0	0	0	0	0	0	0	0	0	0	0	0	0	1	0	0	0	0	0	0	0	0	1	2	3	1	3	3	1
1	1	2	2	1	2	3	3	3	0	0	0	0	1	0	0	0	0	0	0	0	1	0	0	0	0	0	0	0	0	0	0	0	0	0	1	2	3	1	2	4	1
2	1	2	2	0	2	5	3	3	0	0	0	1	0	0	0	0	0	0	0	0	0	0	0	0	0	0	0	0	1	0	0	0	0	0	1	1	2	1	2	3	1
1	1	1	3	0	7	5	2	1	0	0	0	0	0	0	0	1	0	0	0	0	0	0	0	0	0	0	0	0	0	1	0	0	0	0	7	2	3	1	3	4	2
1	1	1	2	0	1	3	3	1	0	0	0	1	0	0	0	0	0	0	0	0	1	0	0	0	0	0	0	0	0	0	0	0	0	0	1	3	3	1	2	4	1
1	1	1	2	0	1	3	2	2	0	0	0	0	1	0	0	0	0	0	0	0	0	0	0	0	0	1	0	0	0	0	0	0	0	0	1	1	3	1	2	3	1
1	1	1	2	0	2	5	2	2	0	0	1	0	0	0	0	0	0	1	0	0	0	1	0	0	0	0	0	0	0	0	0	0	0	0	1	2	2	2	2	2	1
1	1	1	2	1	3	2	3	2	0	0	0	0	0	0	1	0	0	0	0	0	1	0	0	0	0	0	0	0	0	0	0	0	0	0	1	1	2	1	2	2	1
2	1	1	2	0	2	2	3	2	1	0	0	0	0	0	0	0	0	0	0	0	0	0	0	1	0	0	0	0	0	0	0	0	0	0	1	2	1	1	2	3	1
1	1	1	2	0	2	3	2	2	1	0	0	0	0	0	0	0	0	0	0	0	0	0	0	0	0	0	1	0	0	0	0	0	0	0	1	2	4	1	3	4	1
2	1	1	1	0	5	5	2	2	1	0	0	0	1	0	0	0	0	0	0	0	0	0	0	0	0	1	0	0	0	0	0	0	0	0	1	2	3	3	2	2	1
1	1	1	3	0	6	5	3	2	0	0	0	0	1	0	0	0	0	0	0	0	0	0	0	1	0	0	0	0	0	0	0	0	0	0	4	1	2	1	2	3	2
2	1	1	1	0	3	1	2	2	0	0	0	0	1	0	0	0	0	0	0	0	0	0	1	0	0	0	0	0	0	0	0	0	0	0	1	2	3	1	1	2	1
2	1	1	1	0	4	5	3	1	0	0	0	0	0	1	0	0	0	0	0	0	0	1	0	0	0	0	0	0	0	0	0	0	0	0	1	1	3	1	3	4	1
1	1	1	2	0	1	1	2	1	0	0	0	0	0	0	0	0	0	0	0	1	0	1	0	0	0	0	0	0	0	0	0	0	0	0	6	1	2	1	2	2	1
2	1	1	2	0	1	3	1	1	0	0	1	0	0	0	0	0	0	0	0	0	1	0	0	0	0	0	0	0	0	0	0	0	0	0	1	2	1	1	2	3	1
2	1	1	3	0	7	2	1	2	0	0	0	0	0	0	1	0	0	0	0	0	1	0	0	0	0	0	0	0	0	0	0	0	0	0	3	3	3	1	2	2	2
2	2	2	2	0	2	1	2	1	0	1	0	0	0	0	0	0	0	0	0	0	0	1	0	0	0	0	0	0	0	0	0	0	0	0	1	3	4	1	1	2	1
1	1	2	2	0	1	3	3	1	0	0	0	0	1	1	0	0	0	0	0	0	1	0	0	0	0	0	0	0	0	0	0	0	0	0	1	1	2	2	2	2	1
2	1	1	2	0	1	5	3	2	0	0	0	0	0	0	0	0	1	0	0	0	0	0	0	0	1	0	0	0	0	0	0	0	0	0	1	2	2	2	2	3	1
2	1	2	2	1	1	3	3	3	0	0	0	0	1	0	0	0	0	0	0	0	0	1	0	0	0	0	0	0	0	0	0	0	0	0	1	3	3	1	3	4	1
2	1	2	2	1	2	3	2	1	1	0	0	0	0	0	0	0	0	0	0	0	0	1	0	0	0	0	0	0	0	0	0	0	0	0	1	2	3	1	2	3	1
2	1	1	1	0	1	4	3	2	0	0	0	0	0	1	0	0	0	0	0	0	0	0	1	0	0	0	0	0	0	0	0	0	0	0	1	2	3	1	2	2	1
2	1	1	3	0	7	5	2	2	0	0	1	0	0	0	0	0	0	0	0	0	0	1	0	0	0	0	0	0	0	0	0	0	0	0	1	1	3	1	2	4	1
2	1	2	2	1	2	3	2	2	0	0	0	0	1	0	0	0	0	0	0	0	0	0	1	0	0	0	0	0	0	0	0	0	0	0	1	1	3	1	2	2	1
1	2	2	2	0	6	3	2	1	0	0	0	0	0	0	0	0	1	0	0	0	0	0	0	0	0	0	1	0	0	0	0	0	0	0	6	3	2	1	2	2	1
2	1	2	3	0	7	5	3	1	0	1	0	0	0	0	0	0	0	0	0	0	0	0	0	1	0	0	0	0	0	0	0	0	0	0	5	1	3	1	2	2	1
2	1	2	2	0	2	3	3	1	0	0	0	0	0	1	0	0	0	0	0	0	0	1	0	0	0	0	0	0	0	0	0	0	0	0	1	3	3	2	2	2	1
2	1	1	3	0	7	2	1	1	0	0	0	0	0	0	1	0	0	0	0	0	0	0	0	0	0	1	0	0	0	0	0	0	0	0	3	1	3	1	2	2	2
1	1	2	2	0	2	2	2	1	1	0	0	0	0	0	0	0	0	0	0	0	0	0	0	0	1	0	0	0	0	0	0	0	0	0	1	3	2	1	3	4	1
1	1	2	2	0	6	5	2	1	0	0	0	1	0	0	0	0	0	0	0	0	0	0	1	0	0	0	0	0	0	0	0	0	0	0	6	1	3	1	2	4	1
2	1	2	3	1	7	5	2	3	0	0	0	0	0	0	1	0	0	0	0	0	0	0	0	0	0	1	0	0	0	0	0	0	0	0	3	2	3	1	2	2	2
1	1	2	3	1	7	5	3	2	0	0	0	0	0	0	0	1	0	0	0	0	0	0	0	0	0	0	0	0	0	0	1	0	0	0	6	3	3	1	2	4	1
2	1	1	3	0	7	3	2	1	0	0	0	0	0	0	1	0	0	0	0	0	0	0	0	0	0	0	0	0	1	0	0	0	0	0	3	3	3	1	2	2	2
1	1	1	2	0	2	3	2	1	0	0	0	0	0	1	0	0	0	0	0	0	0	1	0	0	0	0	0	0	0	0	0	0	0	0	1	2	3	1	3	4	1
2	1	1	2	0	1	1	3	3	0	0	0	0	0	1	0	0	0	1	0	0	0	1	0	0	0	0	0	0	0	0	0	0	0	0	1	1	3	2	1	2	1
1	2	1	3	0	7	5	2	1	0	0	0	0	0	0	0	1	0	0	0	0	0	0	1	0	0	0	0	0	0	0	0	0	0	0	2	1	3	1	3	2	2
2	1	1	2	0	2	3	3	3	0	0	1	1	0	0	0	0	0	0	0	0	0	0	1	0	0	0	0	0	0	0	0	0	0	0	1	1	3	2	2	2	1
1	1	1	2	0	1	3	2	1	0	0	0	0	0	0	0	1	0	0	0	0	0	0	0	0	0	0	0	0	0	0	1	0	0	0	1	1	3	2	2	4	1
2	1	1	2	0	1	3	3	3	0	0	0	1	0	0	0	0	0	0	0	0	1	0	0	0	0	0	0	0	0	0	0	0	0	0	1	1	2	1	3	4	1
2	2	2	3	0	7	5	2	3	0	0	0	0	0	0	0	0	1	0	0	0	0	0	1	0	0	0	0	0	0	0	0	0	0	0	7	1	2	1	2	4	2
1	1	1	2	0	2	3	2	3	0	0	0	0	1	0	0	0	0	0	0	0	1	0	0	0	0	0	0	0	0	0	0	0	0	0	1	1	1	1	3	4	1
1	1	1	2	0	2	2	3	3	0	0	0	0	0	0	0	1	0	0	0	0	0	0	0	0	0	1	0	0	0	0	0	0	0	0	1	1	3	1	2	3	1
2	1	1	2	0	2	3	3	3	0	0	0	0	1	0	0	0	0	0	0	0	0	1	0	0	0	0	0	0	0	0	0	0	0	0	1	1	3	1	2	3	1
2	1	1	3	0	7	5	1	2	0	0	0	0	0	0	1	0	0	0	0	0	0	0	0	0	0	0	0	0	1	0	0	0	0	0	7	3	3	1	2	3	2
2	1	2	2	0	3	2	2	2	1	0	0	0	0	0	0	0	0	0	0	0	0	1	0	0	0	0	0	0	0	0	0	0	0	0	1	1	2	1	2	2	1
1	1	1	3	0	7	3	1	2	0	1	0	0	0	0	0	0	0	0	0	0	1	0	0	0	0	0	0	0	0	0	0	0	0	0	2	1	3	1	2	2	2
2	2	2	1	0	5	5	2	3	0	0	0	0	0	0	0	0	1	0	0	0	0	0	0	1	0	0	0	0	0	0	0	0	0	0	6	2	3	1	2	3	1
1	1	2	3	1	7	3	2	1	0	0	0	0	0	0	1	0	0	0	0	0	1	0	0	0	0	0	0	0	0	0	0	0	0	0	1	2	3	1	2	2	1
1	1	1	1	0	1	4	2	3	0	1	0	0	1	1	0	0	0	0	0	0	0	1	0	0	0	0	0	0	0	0	0	0	0	0	1	1	3	3	2	2	1
1	1	2	2	0	2	3	2	2	1	0	0	0	0	0	0	0	0	0	0	0	0	0	1	0	0	0	0	0	0	0	0	0	0	0	1	1	3	1	3	4	1
1	1	1	2	0	6	5	2	1	0	0	0	0	1	0	0	0	0	0	0	0	1	0	0	0	0	0	0	0	0	0	0	0	0	0	1	2	3	1	1	2	1
1	1	2	2	0	2	3	1	1	0	0	1	0	0	0	0	0	0	0	0	0	0	0	0	1	0	0	0	0	0	0	0	0	0	0	1	1	3	1	2	3	1
1	1	2	3	1	7	5	2	1	0	0	0	0	0	0	1	0	0	0	0	0	1	0	0	0	0	0	0	0	0	0	0	0	0	0	3	3	3	1	2	3	2
2	2	1	2	0	2	5	3	3	0	0	0	0	0	0	0	0	1	0	0	0	1	0	0	0	0	0	0	0	0	0	0	0	0	0	6	2	2	1	2	2	1
2	1	1	3	1	7	5	1	1	0	1	0	0	0	0	0	0	0	0	0	0	1	0	0	0	0	0	0	0	0	0	0	0	0	0	2	2	3	1	1	2	2
1	1	1	2	0	2	3	2	3	0	0	1	0	0	0	0	0	0	0	0	0	0	1	0	0	0	0	0	0	0	0	0	0	0	0	1	3	3	1	3	4	1
2	1	1	2	0	2	1	3	2	0	0	0	0	1	0	0	0	0	0	0	0	0	0	1	0	0	0	0	0	0	0	0	0	0	0	1	2	1	1	2	3	1
1	1	1	2	0	6	4	3	3	0	0	1	1	0	0	0	0	0	0	0	0	0	0	1	0	0	0	0	0	0	0	0	0	0	0	1	2	1	2	1	2	1
2	1	2	3	1	7	5	3	3	0	0	0	0	0	0	1	0	0	0	0	0	0	1	0	0	0	0	0	0	0	0	0	0	0	0	3	1	3	1	2	3	2
1	1	1	3	0	7	3	1	3	0	0	0	0	0	0	0	1	0	0	0	0	1	0	0	0	0	0	0	0	0	0	0	0	0	0	6	3	2	1	2	3	1
1	1	1	2	1	1	3	1	2	0	0	0	0	0	1	0	0	0	1	0	0	1	0	0	0	0	0	0	0	0	0	0	0	0	0	1	1	3	2	3	4	1
2	1	1	2	0	1	3	2	1	0	0	0	0	1	0	1	0	0	1	0	0	0	0	0	0	0	1	0	0	0	0	0	0	0	0	1	2	2	3	1	2	1
1	1	1	2	1	2	3	3	1	0	0	1	0	0	0	0	0	0	0	0	0	0	0	0	0	0	1	0	0	0	0	0	0	0	0	1	2	3	1	2	2	1
2	1	1	3	1	7	5	3	1	0	0	0	0	0	0	1	0	0	0	0	0	1	0	0	0	0	0	0	0	0	0	0	0	0	0	3	1	3	1	2	2	2
1	1	2	2	0	2	3	3	1	0	0	0	0	0	0	1	0	0	0	0	0	0	0	0	0	0	0	0	0	1	0	0	0	0	0	1	3	3	1	2	4	1
1	2	1	3	0	7	1	2	1	0	0	0	0	0	0	1	0	0	0	0	0	0	0	0	0	0	1	0	0	0	0	0	0	0	0	3	1	4	1	1	1	2
2	2	1	2	0	6	1	3	1	0	0	0	0	0	0	0	0	1	0	0	0	0	0	0	1	0	0	0	0	0	0	0	0	0	0	6	1	3	1	1	1	1
2	1	2	3	1	7	4	3	2	0	1	0	0	0	0	0	0	0	0	0	0	0	0	1	0	0	0	0	0	0	0	0	0	0	0	2	1	3	1	2	3	2
2	1	1	2	1	1	1	3	1	0	0	0	0	1	0	0	0	1	0	0	1	1	0	0	0	0	0	0	0	0	0	0	0	0	0	6	1	2	3	1	4	1
1	1	2	2	0	5	5	3	1	0	0	0	0	0	0	0	0	1	0	0	0	1	0	0	0	0	0	0	0	0	0	0	0	0	0	5	3	3	1	2	2	1
1	1	1	2	1	4	3	2	1	0	0	0	0	0	0	0	1	0	0	0	0	0	0	0	0	0	1	0	0	0	0	0	0	0	0	1	1	3	1	2	2	1
1	1	2	3	0	7	1	3	2	0	0	1	0	0	0	0	0	0	0	0	0	0	1	0	0	0	0	0	0	0	0	0	0	0	0	1	3	3	1	1	2	1
2	1	2	3	0	7	1	3	2	0	1	0	0	0	0	0	0	0	0	0	0	1	0	0	0	0	0	0	0	0	0	0	0	0	0	2	2	3	1	1	3	2
1	1	1	3	1	7	2	3	2	0	0	0	0	1	0	0	0	0	0	0	0	0	0	0	0	0	1	0	0	0	0	0	0	0	0	1	1	3	1	2	4	1
2	1	1	2	0	2	1	3	1	0	0	0	0	0	0	0	1	0	0	0	0	0	0	0	0	0	1	0	0	0	0	0	0	0	0	1	2	3	1	1	2	1
2	1	1	2	0	2	3	3	1	1	0	0	0	0	0	0	0	0	0	0	0	0	0	0	1	0	0	0	0	0	0	0	0	0	0	1	1	2	1	2	2	1
1	1	2	2	1	1	3	2	2	0	0	0	0	0	1	0	0	0	0	0	0	1	0	0	0	0	0	0	0	0	0	0	0	0	0	1	1	4	1	3	3	1
1	1	1	2	1	1	3	2	2	0	0	1	0	0	1	0	0	0	0	0	0	0	1	0	0	0	0	0	0	0	0	0	0	0	0	1	3	3	2	2	2	1
2	1	1	3	0	7	1	2	2	0	0	1	0	0	0	0	0	0	0	0	0	0	1	0	0	0	0	0	0	0	0	0	0	0	0	1	1	3	1	2	2	1
1	1	1	2	0	4	3	2	1	0	0	0	0	0	0	0	0	1	0	0	0	0	1	0	0	0	0	0	0	0	0	0	0	0	0	1	1	3	1	2	2	1
1	1	1	2	1	2	2	1	2	0	0	0	0	1	0	0	0	0	0	0	0	0	0	0	1	0	0	0	0	0	0	0	0	0	0	1	1	3	1	2	2	1
2	1	2	3	1	2	2	2	1	0	0	0	0	0	0	1	0	0	0	0	0	0	0	0	0	0	1	0	0	0	0	0	0	0	0	3	1	3	1	2	2	2
1	1	2	2	0	2	3	3	2	0	0	0	0	1	0	0	0	0	0	0	0	0	0	0	0	0	0	0	1	0	0	0	0	0	0	1	1	3	1	2	2	1
2	1	2	3	1	7	2	3	1	0	0	0	0	0	0	1	0	0	0	0	0	0	0	0	1	0	0	0	0	0	0	0	0	0	0	3	1	3	1	2	2	2
1	1	1	2	1	2	2	2	3	0	0	0	0	1	0	0	0	0	0	0	0	1	0	0	0	0	0	0	0	0	0	0	0	0	0	1	2	4	1	2	2	1
2	1	1	1	0	5	3	3	1	0	0	1	0	0	0	0	0	1	0	0	0	0	0	0	1	0	0	0	0	0	0	0	0	0	0	1	2	2	2	3	3	1
2	1	1	1	0	2	3	3	1	0	0	0	0	1	0	0	0	0	0	0	0	0	0	0	0	0	1	0	0	0	0	0	0	0	0	1	1	2	1	2	2	1
1	1	1	2	0	2	3	1	1	0	0	0	0	1	0	0	0	0	0	0	0	1	0	0	0	0	0	0	0	0	0	0	0	0	0	1	1	3	1	3	4	1
1	1	1	2	0	2	2	3	1	0	0	0	0	0	1	0	0	0	0	0	0	1	0	0	0	0	0	0	0	0	0	0	0	0	0	1	1	2	1	2	2	1
2	1	1	2	0	2	3	2	1	0	0	1	0	0	0	0	0	0	0	0	0	0	0	0	0	0	1	0	0	0	0	0	0	0	0	1	2	3	1	3	4	1
1	2	1	2	0	1	1	3	3	1	0	0	0	0	0	0	0	0	0	0	0	1	0	0	0	0	0	0	0	0	0	0	0	0	0	1	1	3	1	1	1	1
2	1	1	3	0	7	4	1	3	1	0	0	0	0	0	0	0	0	0	0	0	0	0	0	1	0	0	0	0	0	0	0	0	0	0	2	3	3	1	2	3	2
1	1	2	2	0	4	5	2	2	0	1	0	0	0	0	0	0	0	0	0	0	0	0	0	1	0	0	0	0	0	0	0	0	0	0	6	3	2	1	2	3	1
1	2	2	3	0	5	5	3	1	0	1	0	0	0	0	0	0	0	0	0	0	0	0	0	0	1	0	0	0	0	0	0	0	0	0	2	1	3	1	2	2	2
1	1	2	2	0	1	3	3	1	1	0	0	0	0	1	0	0	0	0	0	0	1	0	0	0	0	0	0	0	0	0	0	0	0	0	1	1	2	2	2	3	1
2	1	1	2	0	2	1	1	1	1	0	1	0	1	1	1	0	0	0	1	0	1	0	0	0	0	0	0	0	0	0	0	0	0	0	1	2	2	3	3	4	1
2	1	2	3	0	7	5	2	1	0	0	0	0	0	0	0	0	1	0	0	0	1	0	0	0	0	0	0	0	0	0	0	0	0	0	7	2	3	1	2	2	2
2	1	1	1	0	1	3	2	1	1	0	0	0	0	1	0	0	1	0	0	0	0	0	0	1	0	0	0	0	0	0	0	0	0	0	1	2	2	3	2	3	1
1	1	1	3	1	7	5	2	1	0	0	0	0	0	0	1	0	0	0	0	0	0	1	0	0	0	0	0	0	0	0	0	0	0	0	2	1	4	1	1	3	2
2	1	1	3	1	7	1	2	1	0	0	0	0	0	0	1	0	0	0	0	0	0	0	0	0	0	0	0	0	1	0	0	0	0	0	3	1	3	1	1	2	2
2	1	1	2	0	2	3	2	1	0	0	1	0	0	0	0	0	0	0	0	0	0	0	0	0	0	1	0	0	0	0	0	0	0	0	1	1	3	1	2	4	1
2	1	2	1	0	1	5	3	1	0	0	0	0	1	0	0	0	0	0	0	0	1	0	0	0	0	0	0	0	0	0	0	0	0	0	1	2	2	1	2	3	1
1	1	2	2	0	6	3	3	1	0	0	0	0	0	0	0	0	1	0	0	0	0	1	0	0	0	0	0	0	0	0	0	0	0	0	1	2	3	1	2	3	1
2	1	2	2	1	2	2	1	1	0	0	0	0	1	0	0	0	0	0	0	0	1	0	0	0	0	0	0	0	0	0	0	0	0	0	1	3	4	1	2	2	1
1	1	1	2	0	2	3	1	1	0	0	0	0	1	0	0	0	0	0	0	0	0	0	0	0	0	0	1	0	0	0	0	0	0	0	1	3	1	1	3	4	1
1	1	1	2	0	2	5	3	1	0	0	1	0	0	0	0	0	0	0	0	0	0	0	0	0	0	1	0	0	0	0	0	0	0	0	1	2	3	1	2	2	1
2	1	2	3	1	7	3	2	1	0	0	0	0	1	0	0	0	0	0	0	0	0	1	0	0	0	0	0	0	0	0	0	0	0	0	1	1	4	1	3	4	1
1	1	1	3	0	7	5	2	2	0	0	0	0	0	0	1	0	0	0	0	0	0	0	0	1	0	0	0	0	0	0	0	0	0	0	3	1	3	1	2	4	2
1	1	1	3	1	7	1	3	1	0	0	0	0	1	0	0	0	0	0	0	0	1	0	0	0	0	0	0	0	0	0	0	0	0	0	4	1	3	1	1	3	2
1	1	2	2	0	2	2	3	1	0	0	0	0	1	0	0	0	0	0	0	0	0	0	0	0	0	1	0	0	0	0	0	0	0	0	1	3	4	1	1	2	1
1	1	1	2	0	1	3	2	1	0	0	0	0	1	0	0	0	0	0	1	0	1	0	0	0	0	0	0	0	0	0	0	0	0	0	1	3	3	2	3	4	1
2	2	1	2	0	1	1	2	1	0	0	0	0	0	1	0	0	0	0	0	0	0	0	0	0	0	0	0	0	0	0	1	0	0	0	1	2	2	1	1	1	1
1	1	1	2	0	2	1	3	2	0	0	0	0	1	0	0	0	0	0	0	0	1	0	0	0	0	0	0	0	0	0	0	0	0	0	1	1	3	1	1	2	1
1	1	1	2	0	2	2	3	1	0	0	1	0	0	0	0	0	0	0	0	0	0	1	0	0	0	0	0	0	0	0	0	0	0	0	1	3	3	1	3	4	1
2	1	1	1	0	1	3	1	2	0	0	0	0	1	1	0	0	0	0	0	0	0	0	0	1	0	0	0	0	0	0	0	0	0	0	1	1	2	2	2	3	1
2	1	1	2	1	1	3	3	2	1	0	0	0	1	0	0	0	0	0	0	0	0	0	0	1	0	0	0	0	0	0	0	0	0	0	1	1	3	2	2	3	1
1	2	2	2	0	6	5	3	2	0	0	0	0	0	1	0	0	0	0	0	0	0	1	0	0	0	0	0	0	0	0	0	0	0	0	5	3	3	1	3	2	1
1	1	1	2	0	2	3	2	3	1	0	0	0	0	0	0	0	0	0	0	0	0	0	0	0	0	1	0	0	0	0	0	0	0	0	1	2	2	1	2	2	1
1	1	1	3	0	7	5	3	1	0	0	0	0	0	0	1	0	0	0	0	0	1	0	0	0	0	0	0	0	0	0	0	0	0	0	3	1	3	1	3	4	2
1	1	2	2	1	2	3	2	3	0	0	0	0	1	0	0	0	0	0	0	0	1	0	0	0	0	0	0	0	0	0	0	0	0	0	1	3	4	1	2	3	1
2	1	1	2	0	1	4	2	1	0	0	0	0	0	1	0	0	0	0	0	0	0	0	0	0	1	0	0	0	0	0	0	0	0	0	1	2	3	1	2	3	1
1	1	1	3	1	7	5	3	3	0	0	0	0	0	0	1	0	0	0	0	0	0	1	0	0	0	0	0	0	0	0	0	0	0	0	3	3	4	1	3	2	2
2	1	2	1	0	2	5	2	3	0	0	1	0	0	0	0	0	0	0	0	0	0	0	0	0	0	0	0	0	1	0	0	0	0	0	6	2	2	1	2	3	1
2	1	1	1	0	5	5	2	2	0	0	0	0	0	0	0	0	1	0	0	0	0	1	0	0	0	0	0	0	0	0	0	0	0	0	5	3	3	1	2	2	1
2	1	1	2	0	4	1	2	3	0	0	0	0	0	1	0	0	0	0	0	0	0	0	1	0	0	0	0	0	0	0	0	0	0	0	1	3	2	2	3	4	1
1	1	1	2	0	3	1	2	3	0	0	0	0	0	0	1	0	0	0	0	0	1	0	0	0	0	0	0	0	0	0	0	0	0	0	1	1	3	1	1	3	1
2	1	1	2	0	2	1	3	3	0	0	0	0	0	0	0	0	0	0	0	1	0	1	0	0	0	0	0	0	0	0	0	0	0	0	6	1	2	1	1	3	1
1	1	1	2	0	4	3	3	2	0	0	0	0	0	1	0	0	0	0	0	0	0	1	0	0	0	0	0	0	0	0	0	0	0	0	1	2	2	1	3	4	1
1	2	2	2	0	5	1	3	2	0	0	0	0	0	0	0	1	0	0	0	0	0	0	1	0	0	0	0	0	0	0	0	0	0	0	5	3	3	1	3	4	1
2	2	1	3	0	7	2	2	2	0	0	0	0	1	0	0	0	0	0	0	0	1	0	0	0	0	0	0	0	0	0	0	0	0	0	4	1	1	1	2	2	2
2	1	2	3	0	7	5	1	1	0	0	0	0	1	0	0	0	0	0	0	0	0	0	1	0	0	0	0	0	0	0	0	0	0	0	6	2	3	1	3	3	1
2	1	1	3	1	7	1	2	3	0	0	0	0	0	0	1	0	0	0	0	0	0	0	0	0	0	0	0	0	1	0	0	0	0	0	1	1	4	1	1	2	1
1	2	1	3	0	7	1	3	3	0	0	0	0	1	0	0	0	0	0	0	0	0	1	0	0	0	0	0	0	0	0	0	0	0	0	5	1	3	1	1	1	1
2	1	2	2	0	1	2	3	3	0	0	0	0	0	1	0	0	0	0	0	0	1	0	0	0	0	0	0	0	0	0	0	0	0	0	1	2	3	1	3	4	1
2	1	1	2	0	1	5	2	2	1	0	0	0	0	0	1	0	0	1	0	0	0	0	0	0	0	0	0	0	1	0	0	0	0	0	1	2	3	3	1	2	1
2	1	2	2	0	2	3	2	2	0	0	1	0	0	0	0	0	0	0	0	0	1	0	0	0	0	0	0	0	0	0	0	0	0	0	1	1	3	1	2	2	1
2	1	1	3	0	7	5	2	2	0	1	0	0	0	0	0	0	0	0	0	0	1	0	0	0	0	0	0	0	0	0	0	0	0	0	2	2	3	1	2	2	2
1	1	2	1	0	5	2	2	2	0	0	0	0	0	0	0	0	1	0	0	0	0	1	0	0	0	0	0	0	0	0	0	0	0	0	1	3	3	1	2	2	1
2	1	2	2	0	2	2	2	2	1	0	0	0	1	0	0	0	0	0	0	0	0	0	0	0	1	0	0	0	0	0	0	0	0	0	1	2	3	1	2	2	1
2	1	2	2	0	1	1	2	2	0	0	0	0	0	1	1	0	0	0	0	0	0	1	0	0	0	0	0	0	0	0	0	0	0	0	1	1	2	2	3	3	1
2	1	1	1	0	1	3	3	2	1	0	0	0	0	0	0	0	0	0	0	0	0	0	1	0	0	0	0	0	0	0	0	0	0	0	1	1	2	1	3	2	1
2	1	1	1	0	1	3	3	2	0	0	0	0	0	1	0	0	0	0	0	0	0	0	1	0	0	0	0	0	0	0	0	0	0	0	1	1	4	1	3	4	1
2	1	2	2	0	4	3	2	2	1	0	0	0	0	0	0	0	0	0	0	0	0	1	0	0	0	0	0	0	0	0	0	0	0	0	1	1	2	1	3	4	1
2	2	1	2	0	4	5	1	3	0	0	0	0	0	0	0	0	1	0	0	0	0	0	0	0	0	1	0	0	0	0	0	0	0	0	5	2	2	1	2	2	1
2	1	1	2	0	4	1	2	1	1	0	0	0	0	0	0	0	1	0	0	0	0	0	0	0	0	1	0	0	0	0	0	0	0	0	1	1	2	2	2	3	1
1	1	1	2	0	2	5	2	1	1	0	0	0	0	0	0	0	0	0	0	0	1	0	0	0	0	0	0	0	0	0	0	0	0	0	1	2	2	1	2	3	1
2	1	2	2	0	2	3	3	2	0	0	0	0	1	0	0	0	0	0	0	0	0	1	0	0	0	0	0	0	0	0	0	0	0	0	1	1	3	1	2	2	1
2	1	1	1	0	1	3	3	2	0	0	0	0	0	1	0	0	0	0	0	0	0	1	0	0	0	0	0	0	0	0	0	0	0	0	1	1	3	1	2	3	1
1	2	1	3	0	7	3	3	3	0	0	0	0	0	0	0	1	0	0	0	0	0	0	0	0	1	0	0	0	0	0	0	0	0	0	1	3	2	1	2	3	1
1	2	2	1	0	1	5	3	2	1	0	0	0	0	0	0	0	0	0	0	0	0	0	0	0	1	0	0	0	0	0	0	0	0	0	1	1	4	1	3	4	1
1	1	2	3	1	7	1	2	2	0	0	0	0	0	0	1	0	0	0	0	0	1	0	0	0	0	0	0	0	0	0	0	0	0	0	3	3	4	1	1	2	2
2	1	1	1	0	4	5	3	2	1	0	0	0	0	0	0	0	0	0	0	0	0	0	0	0	0	0	0	1	0	0	0	0	0	0	1	3	2	1	3	3	1
1	1	1	1	0	2	3	3	2	0	0	0	0	1	0	0	0	0	0	0	0	0	0	0	0	0	1	0	0	0	0	0	0	0	0	1	3	3	1	3	4	1
1	1	2	3	1	7	2	2	2	0	0	0	0	1	0	0	0	0	0	0	0	0	1	0	0	0	0	0	0	0	0	0	0	0	0	1	2	2	1	2	2	1
1	1	1	1	0	1	5	3	2	0	0	1	0	0	0	0	0	0	0	0	0	0	1	0	0	0	0	0	0	0	0	0	0	0	0	1	2	3	1	2	3	1
2	1	1	2	0	3	3	2	2	1	1	1	0	0	0	0	0	0	0	0	0	1	0	0	0	0	0	0	0	0	0	0	0	0	0	1	2	3	3	2	2	1
1	1	1	2	0	2	3	2	1	0	0	1	0	0	0	0	0	0	0	0	0	0	0	1	0	0	0	0	0	0	0	0	0	0	0	1	1	1	1	2	3	1
1	1	1	2	0	2	3	3	2	0	0	0	0	1	0	0	0	0	0	0	0	0	1	0	0	0	0	0	0	0	0	0	0	0	0	1	1	3	1	2	2	1
2	1	1	2	0	1	3	2	3	0	0	0	0	0	0	0	0	0	0	0	1	0	0	0	1	0	0	0	0	0	0	0	0	0	0	1	3	2	1	3	4	1
1	1	2	2	0	2	3	2	3	1	0	0	0	0	0	0	0	0	0	0	0	0	0	0	0	1	0	0	0	0	0	0	0	0	0	1	2	3	1	2	2	1
2	1	1	2	0	4	3	3	3	0	0	0	0	0	0	0	0	0	1	0	0	0	0	0	0	0	0	0	0	0	0	1	0	0	0	1	3	2	1	2	2	1
2	1	2	2	0	2	5	1	3	0	1	0	0	0	0	0	0	0	0	0	0	0	0	0	0	0	0	0	0	1	0	0	0	0	0	6	2	2	1	2	3	1
2	1	1	2	1	3	1	2	2	0	0	0	0	0	0	1	0	0	1	0	0	1	0	0	0	0	0	0	0	0	0	0	0	0	0	1	3	2	2	1	3	1
2	1	2	2	1	2	3	3	2	0	0	0	0	0	1	0	0	0	0	0	0	0	1	0	0	0	0	0	0	0	0	0	0	0	0	1	1	4	1	2	2	1
2	1	1	1	1	2	4	3	3	0	0	0	0	0	1	0	0	0	0	0	0	0	0	1	0	0	0	0	0	0	0	0	0	0	0	1	2	2	1	2	3	1
2	1	2	3	0	7	1	2	2	0	0	0	0	1	0	0	0	0	0	0	0	1	0	0	0	0	0	0	0	0	0	0	0	0	0	1	1	3	1	2	2	1
1	1	2	1	1	1	5	2	2	0	0	0	0	0	0	0	0	1	0	0	0	0	0	0	1	0	0	0	0	0	0	0	0	0	0	1	2	3	1	2	3	1
1	1	2	3	0	7	5	3	2	1	0	0	0	0	0	0	0	0	0	0	0	0	0	0	0	0	0	0	0	1	0	0	0	0	0	7	1	3	1	2	2	2
1	1	2	3	1	7	5	2	2	0	0	0	0	0	0	1	0	0	0	0	0	1	0	0	0	0	1	0	0	0	0	0	0	0	0	3	3	3	1	2	2	2
2	1	1	2	0	2	2	1	3	1	0	0	0	0	0	0	0	0	0	0	0	0	1	0	0	0	0	0	0	0	0	0	0	0	0	1	3	1	1	2	3	1
1	1	2	3	1	7	3	3	3	0	0	0	0	0	0	0	0	0	0	1	0	0	0	1	0	0	0	0	0	0	0	0	0	0	0	4	3	4	1	2	2	2
2	1	1	2	1	2	1	2	1	0	0	0	0	1	0	0	0	0	0	0	0	0	0	0	0	0	0	0	0	1	0	0	0	0	0	1	1	4	1	3	3	1
1	1	2	2	0	2	3	2	2	0	0	1	0	0	0	0	0	0	0	0	0	0	1	1	0	0	0	0	0	0	0	0	0	0	0	1	3	3	1	2	3	1
1	1	1	2	0	2	3	2	2	0	0	0	0	0	0	0	1	0	0	0	0	1	0	0	0	0	0	0	0	0	0	0	0	0	0	1	2	3	1	3	3	1
2	1	1	2	0	2	3	1	3	0	0	0	0	0	1	0	0	0	0	0	0	0	0	0	0	0	1	0	0	0	0	0	0	0	0	1	1	3	1	2	3	1
2	1	1	2	0	1	3	3	2	0	1	0	0	0	0	0	0	0	0	0	0	0	0	0	0	0	0	0	0	0	0	1	0	0	0	1	1	3	1	2	3	1
1	1	2	2	0	2	1	2	2	0	0	0	0	0	0	1	0	0	1	0	0	0	1	0	0	0	0	0	0	0	0	0	0	0	0	1	1	3	1	1	2	1
2	1	1	3	0	7	2	2	3	0	0	0	0	0	0	1	0	0	0	0	0	0	1	0	0	0	0	0	0	0	0	0	0	0	0	3	2	3	1	2	3	2
2	1	1	2	0	2	3	2	2	0	0	0	0	1	0	0	0	0	0	0	0	1	0	0	0	0	0	0	0	0	0	0	0	0	0	1	1	2	1	2	2	1
2	1	1	3	0	7	2	2	2	0	0	0	0	0	0	1	0	0	0	0	0	0	0	0	0	1	0	0	0	0	0	0	0	0	0	3	2	3	1	2	2	2
2	1	2	2	0	1	1	2	2	0	0	0	0	0	0	1	0	0	0	0	0	0	0	0	0	0	0	0	0	0	0	1	0	0	0	1	1	4	1	2	3	1
1	2	1	3	0	7	5	2	2	0	0	0	0	0	0	0	0	1	0	0	0	1	0	0	0	0	0	0	0	0	0	0	0	0	0	5	1	2	1	2	2	1
1	1	2	3	0	7	1	3	1	0	0	0	0	0	0	1	0	0	0	0	0	0	0	0	0	1	0	0	0	0	0	0	0	0	0	3	1	2	1	1	2	2
2	1	2	3	0	7	2	2	1	0	0	0	0	0	0	1	0	0	0	0	0	0	0	0	0	1	0	0	0	0	0	0	0	0	0	1	3	3	1	2	3	1
2	1	1	2	1	2	2	2	1	0	0	0	0	1	0	0	0	0	0	0	0	0	1	0	0	0	0	0	0	0	0	0	0	0	0	1	1	3	1	2	3	1
2	1	1	1	0	1	1	2	1	0	0	0	0	1	0	0	0	0	0	0	0	1	0	0	0	0	0	0	0	0	0	0	0	0	0	1	1	2	1	3	3	1
2	1	2	3	0	7	2	2	1	0	0	0	0	0	0	1	0	0	0	0	0	0	0	0	0	0	0	0	0	1	0	0	0	0	0	7	1	3	1	2	2	2
1	1	1	2	0	2	3	3	2	1	0	0	0	0	0	0	0	0	0	0	0	0	0	0	0	1	0	0	0	0	0	0	0	0	0	1	1	2	1	2	2	1
1	1	1	2	0	2	3	2	2	0	0	0	0	1	0	0	0	0	0	0	0	0	1	0	0	0	0	0	0	0	0	0	0	0	0	1	2	3	1	2	3	1
2	1	1	2	0	2	3	3	2	0	0	0	0	0	1	0	0	0	0	0	0	0	0	1	0	0	0	0	0	0	0	0	0	0	0	1	3	3	1	2	3	1
1	1	1	1	0	1	4	3	2	0	0	0	0	1	0	0	0	0	0	0	0	1	0	0	0	0	0	0	0	0	0	0	0	0	0	1	2	3	1	3	4	1
2	1	1	3	1	7	5	2	2	0	1	0	0	0	0	0	0	0	0	0	0	1	0	0	0	0	0	0	0	0	0	0	0	0	0	2	2	3	1	3	4	2
2	1	1	2	0	1	2	2	1	0	0	0	0	0	0	0	1	0	0	0	0	1	0	0	0	0	0	0	0	0	0	0	0	0	0	1	1	4	1	2	3	1
2	1	1	2	0	2	3	3	1	0	0	0	0	0	1	0	0	0	0	0	0	0	0	0	0	0	1	0	0	0	0	0	0	0	0	1	3	2	1	2	3	1
1	1	2	2	1	2	2	2	1	0	0	0	0	1	0	0	0	0	0	0	0	1	0	0	0	0	0	0	0	0	0	0	0	0	0	1	1	4	1	2	3	1
2	1	1	2	0	3	5	3	1	0	0	0	0	0	0	1	0	0	1	0	0	0	0	0	0	0	0	1	0	0	0	0	0	0	0	1	2	3	2	1	2	1
2	1	1	1	0	1	1	2	1	0	0	0	0	0	1	0	0	0	0	0	0	0	1	0	0	0	0	0	0	0	0	0	0	0	0	1	1	3	1	2	3	1
1	1	1	2	0	1	1	1	2	0	0	0	0	0	1	0	1	0	0	0	0	0	0	0	1	0	0	0	0	0	0	0	0	0	0	1	3	3	2	3	2	1
2	1	1	2	0	2	1	2	1	0	0	0	0	0	0	0	1	0	0	0	0	0	0	0	1	0	0	0	0	0	0	0	0	0	0	1	2	2	1	2	3	1
1	1	2	2	0	2	1	3	1	0	0	0	0	0	0	0	0	0	0	0	1	0	1	0	0	0	0	0	0	0	0	0	0	0	0	6	1	3	1	1	2	1
1	1	1	2	0	5	3	3	1	0	0	0	0	1	0	0	0	0	0	0	0	0	0	1	0	0	0	0	0	0	0	0	0	0	0	1	1	2	1	3	4	1
1	1	1	3	0	7	5	2	1	0	0	0	0	0	0	1	0	0	0	0	0	0	0	0	1	0	0	0	0	0	0	0	0	0	0	3	2	2	1	2	3	2
1	1	2	2	0	2	5	2	2	0	0	0	0	0	1	0	0	0	0	0	0	0	0	1	0	0	0	0	0	0	0	0	0	0	0	1	1	3	1	2	3	1
1	1	2	2	0	2	3	3	2	0	0	0	0	1	0	0	0	0	0	0	0	0	0	0	0	0	0	1	0	0	0	0	0	0	0	1	3	3	1	2	3	1
2	1	1	3	1	7	1	3	2	0	0	0	0	0	0	1	0	0	0	0	0	0	0	0	0	0	0	0	0	1	0	0	0	0	0	3	1	4	1	1	2	2
1	1	2	2	0	6	1	2	1	0	0	0	0	0	0	1	0	0	0	0	0	1	0	0	0	0	0	0	0	0	0	0	0	0	0	1	2	2	1	1	2	1
1	1	1	2	0	2	3	3	1	1	0	0	0	0	0	0	0	0	0	0	0	1	0	0	0	0	0	0	0	0	0	0	0	0	0	1	1	2	1	2	2	1
2	1	2	2	0	2	4	2	1	0	0	0	0	0	0	0	1	0	0	0	0	0	0	0	0	0	0	0	0	1	0	0	0	0	0	1	2	3	1	3	4	1
2	1	2	2	0	4	1	2	2	0	0	0	0	0	1	0	0	0	0	0	0	1	0	0	0	0	0	0	0	0	0	0	0	0	0	1	2	3	1	3	2	1
2	1	1	2	0	2	3	2	2	0	0	0	0	0	1	0	0	0	0	0	0	0	0	0	1	0	0	0	0	0	0	0	0	0	0	1	2	3	1	3	4	1
2	1	2	2	1	2	3	3	1	0	0	0	0	0	1	0	0	0	0	0	0	0	0	0	0	0	1	0	0	0	0	0	0	0	0	1	2	3	1	2	4	1
2	1	1	3	0	7	5	1	1	0	1	0	0	0	0	0	0	0	0	0	0	0	0	0	1	0	0	0	0	0	0	0	0	0	0	2	1	3	1	3	4	2
2	1	2	2	0	1	3	2	1	0	0	0	0	1	0	0	0	0	0	0	0	0	0	1	0	0	0	0	0	0	0	0	0	0	0	1	3	2	1	2	3	1
2	1	1	3	1	7	3	2	1	0	0	0	1	0	0	0	0	0	0	0	0	0	0	0	1	0	0	0	0	0	0	0	0	0	0	2	1	3	1	2	2	2
1	1	2	3	1	7	1	2	3	0	0	0	0	0	0	1	0	0	0	0	0	1	0	0	0	0	0	0	0	0	0	0	0	0	0	3	1	3	1	1	3	2
2	1	1	3	1	7	1	2	1	0	0	0	0	0	0	1	0	0	0	0	0	0	0	0	1	0	0	0	0	0	0	0	0	0	0	3	1	3	1	2	3	2
1	1	1	3	1	7	2	3	1	0	0	0	0	0	0	1	0	0	0	0	0	0	0	1	0	0	0	0	0	0	0	0	0	0	0	3	1	3	1	3	4	2
2	1	1	2	1	1	2	2	1	0	0	0	0	0	0	0	0	0	0	0	1	0	0	0	0	0	0	0	0	1	0	0	0	0	0	1	1	3	1	2	2	1
1	1	2	3	1	7	1	2	1	0	0	0	0	0	0	1	0	0	0	0	0	0	1	0	0	0	0	0	0	0	0	0	0	0	0	3	3	4	1	3	2	2
1	1	2	3	0	7	5	2	1	0	0	0	0	0	0	1	0	0	0	0	0	0	1	0	0	0	0	0	0	0	0	0	0	0	0	3	2	3	1	2	3	2
1	1	1	2	0	2	5	3	1	0	0	0	0	0	0	1	0	0	0	0	0	1	0	0	0	0	0	0	0	0	0	0	0	0	0	1	3	4	1	2	2	1
2	1	1	3	1	7	2	2	1	0	0	0	0	0	0	1	0	0	0	0	0	1	0	0	0	0	0	0	0	0	0	0	0	0	0	3	1	3	1	2	3	2
2	1	2	2	1	2	5	2	1	0	0	0	0	0	0	1	0	0	0	0	0	0	0	1	0	0	0	0	0	0	0	0	0	0	0	1	2	4	1	2	4	1
2	1	2	3	1	7	2	2	1	0	0	0	0	0	0	1	0	0	0	0	0	0	1	1	0	0	0	0	0	0	0	0	0	0	0	3	2	4	1	2	3	2
2	1	2	3	1	4	2	2	1	0	0	0	0	0	0	1	0	0	0	0	0	0	1	0	0	0	0	0	0	0	0	0	0	0	0	3	1	3	1	2	2	2
1	1	1	3	0	7	2	2	3	0	0	0	0	0	0	1	0	0	0	0	0	0	0	0	0	0	0	0	0	0	0	1	0	0	0	3	1	2	1	2	3	2
2	1	1	3	1	7	2	2	2	0	0	0	0	0	0	1	0	0	0	0	0	0	0	0	0	0	0	0	0	0	0	1	0	0	0	3	1	3	1	2	4	2
2	1	1	2	0	2	3	2	2	0	0	0	0	0	0	1	0	0	0	0	0	0	0	0	1	0	0	0	0	0	0	0	0	0	0	1	2	3	1	3	2	1
2	1	1	2	0	2	3	3	1	1	0	0	0	0	0	0	0	0	0	0	0	0	1	0	0	0	0	0	0	0	0	0	0	0	0	1	3	2	1	2	2	1
2	2	2	2	0	2	5	3	1	1	0	0	0	0	0	0	0	0	0	0	0	1	0	0	0	0	0	0	0	0	0	0	0	0	0	6	1	2	1	2	3	1
2	2	2	3	0	7	1	2	1	0	0	0	0	0	0	0	0	1	0	0	0	0	0	0	0	0	0	0	0	0	0	1	0	0	0	7	1	4	1	1	1	2
2	1	1	1	0	3	3	1	1	0	0	0	0	0	1	0	0	0	0	0	0	0	0	0	0	0	0	1	0	0	0	0	0	0	0	1	3	2	1	3	4	1
2	1	1	3	0	7	5	2	1	0	0	0	1	0	0	0	0	0	0	0	0	0	1	0	0	0	0	0	0	0	0	0	0	0	0	7	1	3	1	2	2	2
1	1	2	2	0	4	2	2	1	0	0	0	0	0	0	0	0	1	0	0	0	0	1	0	0	0	0	0	0	0	0	0	0	0	0	1	2	2	1	2	2	1
1	1	1	3	0	7	3	3	1	1	0	0	0	0	0	0	0	0	0	0	0	0	0	0	0	0	1	0	0	0	0	0	0	0	0	1	3	3	1	3	3	1
1	1	1	1	0	5	5	2	2	0	0	0	0	0	0	0	0	1	0	0	0	0	1	0	0	0	0	0	0	0	0	0	0	0	0	5	2	3	1	2	2	1
2	1	1	2	0	4	1	2	1	0	0	0	0	0	0	0	0	1	0	0	0	0	0	0	0	0	1	0	0	0	0	0	0	0	0	6	3	3	1	3	2	1
2	1	1	1	0	5	3	3	1	0	0	0	0	0	0	0	0	1	0	0	0	1	0	0	0	0	0	0	0	0	0	0	0	0	0	6	1	2	1	2	3	1
1	1	1	3	0	7	5	2	1	0	0	0	0	0	0	1	0	0	0	0	0	1	0	0	0	0	0	0	0	0	0	0	0	0	0	3	1	4	1	2	3	2
2	1	2	3	0	7	5	2	1	0	0	0	0	0	0	1	0	0	0	0	0	1	0	0	0	0	0	0	0	0	0	0	0	0	0	3	3	3	1	2	3	2
2	1	2	2	0	2	3	2	3	0	0	0	0	0	1	0	0	0	0	0	0	1	0	0	0	0	0	0	0	0	0	0	0	0	0	1	3	2	1	3	4	1
2	1	1	2	0	3	3	2	1	0	0	0	0	0	0	1	0	0	1	0	0	0	1	0	0	0	0	0	0	0	0	0	0	0	0	1	3	3	2	2	2	1
2	1	2	3	0	7	3	2	1	0	0	0	0	1	0	0	0	0	0	0	0	0	0	0	0	0	1	0	0	0	0	0	0	0	0	8	1	3	1	3	4	2
2	1	1	2	0	2	3	3	1	0	0	0	0	1	0	0	0	0	0	0	0	0	0	1	0	0	0	0	0	0	0	0	0	0	0	1	1	3	1	2	3	1
1	1	2	3	0	7	3	3	1	0	0	0	0	0	0	1	0	0	0	0	0	0	1	0	0	0	0	0	0	0	0	0	0	0	0	3	2	3	1	2	3	2
1	1	1	2	0	4	1	2	3	0	0	0	0	0	1	0	0	0	0	0	0	0	0	0	1	0	0	0	0	0	0	0	0	0	0	1	1	3	1	2	3	1
1	1	1	2	0	2	1	3	3	1	0	0	0	0	0	0	0	0	0	0	0	0	1	0	0	0	0	0	0	0	0	0	0	0	0	1	3	3	1	2	3	1
1	1	2	2	0	2	1	2	3	1	0	0	0	0	0	0	0	0	0	0	0	0	1	0	0	0	0	0	0	0	0	0	0	0	0	1	1	3	1	2	2	1
2	1	1	2	0	4	1	2	3	0	0	0	0	0	0	0	1	0	0	0	0	0	0	1	0	0	0	0	0	0	0	0	0	0	0	1	2	3	1	3	4	1
1	1	1	2	0	1	3	3	3	0	0	0	1	0	0	0	0	0	1	0	0	1	0	0	0	0	0	0	0	0	0	0	0	0	0	1	3	3	2	2	2	1
2	1	1	2	0	2	3	2	1	1	0	0	0	0	0	0	0	0	0	0	0	0	0	0	0	0	1	0	0	0	0	0	0	0	0	1	3	2	2	2	2	1
2	1	1	2	0	2	3	1	3	1	0	0	0	0	0	0	0	0	0	0	0	1	0	0	0	0	0	0	0	0	0	0	0	0	0	1	1	2	1	2	3	1
1	1	1	2	0	2	1	3	2	1	0	0	0	0	0	0	0	0	0	0	0	1	0	0	0	0	0	0	0	0	0	0	0	0	0	1	1	2	1	2	3	1
2	1	1	2	0	6	3	3	2	0	0	0	0	1	0	0	0	0	0	0	0	1	0	0	0	0	0	0	0	0	0	0	0	0	0	1	1	3	1	2	3	1
1	2	2	2	0	2	1	2	3	0	0	1	0	0	0	0	0	0	0	0	0	1	0	0	0	0	0	0	0	0	0	0	0	0	0	6	3	3	1	2	3	1
2	1	1	1	0	5	1	1	3	0	0	0	0	0	0	0	1	0	0	0	0	1	0	0	0	0	0	0	0	0	0	0	0	0	0	6	1	4	1	2	2	1
2	1	2	2	1	1	3	2	1	0	0	0	0	1	0	0	0	0	0	0	1	0	0	0	0	0	0	1	0	0	0	0	0	0	0	1	2	2	2	2	2	1
1	1	2	3	0	7	5	2	1	0	1	0	0	0	0	0	0	0	0	0	0	0	0	0	1	0	0	0	0	0	0	0	0	0	0	2	2	3	1	2	3	2
1	1	2	2	0	2	5	3	2	0	0	1	0	0	0	0	0	0	0	0	0	0	0	0	1	0	0	0	0	0	0	0	0	0	0	1	3	3	1	2	3	1
1	1	1	3	0	7	2	3	2	0	0	0	0	0	0	1	0	0	0	0	0	0	0	1	0	0	0	0	0	0	0	0	0	0	0	3	2	3	1	3	4	2
1	1	2	3	1	7	5	2	1	0	1	0	0	0	0	0	0	0	0	0	0	0	0	0	1	0	0	0	0	0	0	0	0	0	0	2	3	3	1	2	2	2
2	1	1	2	0	3	1	3	1	0	0	0	0	0	0	1	0	0	0	0	0	0	0	0	0	1	0	0	0	0	0	0	0	0	0	3	1	3	1	2	2	2
1	1	2	2	0	2	3	2	1	0	0	0	0	1	0	0	0	0	0	0	0	1	0	0	0	0	0	0	0	0	0	0	0	0	0	1	2	3	1	2	2	1
1	1	1	1	0	4	3	3	3	0	0	0	0	1	0	0	0	0	0	0	0	1	0	0	0	0	0	0	0	0	0	0	0	0	0	1	3	2	1	2	3	1
1	1	1	3	1	7	3	2	1	0	0	0	0	1	1	0	0	0	0	0	0	0	0	0	0	0	0	0	0	0	0	1	0	0	0	6	1	4	1	3	3	1
2	1	1	1	0	1	3	3	3	0	0	0	0	0	1	0	0	0	0	0	0	0	0	0	0	0	0	0	0	1	0	0	0	0	0	1	1	3	1	3	4	1
2	1	1	3	1	7	1	2	1	0	0	0	0	0	0	1	0	0	0	0	0	0	0	1	0	0	0	0	0	0	0	0	0	0	0	3	3	4	1	1	3	2
1	2	1	2	0	2	3	2	1	1	0	0	0	0	0	0	0	0	0	0	0	0	0	0	0	0	0	0	0	0	1	0	0	0	0	1	1	4	1	2	3	1
2	2	1	2	0	3	1	3	1	0	0	0	0	0	0	0	1	0	0	0	0	0	0	0	0	1	0	0	0	0	0	0	0	0	0	1	3	3	1	2	1	1
1	1	1	2	0	2	3	2	2	1	0	0	0	0	0	0	0	0	0	0	0	0	0	0	0	0	0	0	0	1	0	0	0	0	0	1	2	2	1	2	2	1
1	1	1	2	1	2	3	3	1	0	1	0	0	0	0	0	0	0	0	0	0	0	1	0	0	0	0	0	0	0	0	0	0	0	0	2	1	3	1	2	4	2
1	1	1	2	0	2	1	3	3	1	0	0	0	0	0	0	0	0	0	0	0	0	0	1	0	0	0	0	0	0	0	0	0	0	0	1	1	2	1	2	4	1
2	1	1	3	1	7	1	2	1	0	0	0	0	0	0	0	1	0	0	0	0	0	1	0	0	0	0	0	0	0	0	0	0	0	0	6	2	3	1	1	3	2
2	1	1	3	0	7	5	2	3	0	0	0	0	0	0	0	1	0	0	0	0	0	0	1	0	0	0	0	0	0	0	0	0	0	0	7	1	3	1	2	3	2
1	1	2	2	0	2	2	3	1	0	0	1	0	0	0	0	0	0	0	0	0	0	0	0	0	0	1	0	0	0	0	0	0	0	0	1	2	2	1	2	3	1
1	2	1	3	0	7	1	2	3	0	0	0	0	0	0	1	0	0	0	0	0	1	0	0	0	0	0	0	0	0	0	0	0	0	0	3	2	3	1	1	2	2
2	1	2	3	0	7	3	2	1	0	1	0	0	0	0	0	0	0	0	0	0	1	0	0	0	0	0	0	0	0	0	0	0	0	0	2	3	3	1	2	4	2
2	1	1	1	1	5	1	3	3	0	0	0	0	1	1	0	0	0	0	0	0	0	0	1	0	0	0	0	0	0	0	0	0	0	0	6	2	2	1	2	3	1
2	2	1	2	0	2	1	3	2	0	0	0	0	1	0	0	0	0	0	0	0	1	0	0	0	0	0	0	0	0	0	0	0	0	0	1	1	3	1	2	2	1
2	1	2	2	0	3	2	3	1	0	0	0	0	0	0	1	0	0	0	0	0	1	0	1	0	0	0	0	0	0	0	0	0	0	0	1	3	2	1	3	2	1
2	1	1	2	1	2	3	2	1	0	0	0	0	0	0	0	1	0	0	0	0	0	0	1	0	0	0	0	0	0	0	0	0	0	0	1	3	4	1	2	2	1
2	2	2	2	0	2	1	2	2	1	0	0	0	0	0	0	0	0	0	0	0	0	1	0	0	0	0	0	0	0	0	0	0	0	0	6	3	1	1	1	2	1
2	1	1	2	1	2	1	3	2	0	0	0	0	0	0	0	0	0	0	1	0	0	0	0	0	1	0	0	0	0	0	0	0	0	0	1	1	3	1	2	2	1
2	1	2	3	0	7	1	2	1	0	1	0	0	0	0	0	0	0	0	0	0	0	0	0	0	0	1	0	0	0	0	0	0	0	0	7	2	3	1	2	4	2
1	2	2	2	0	2	1	2	1	1	0	1	0	0	0	0	0	0	0	0	0	1	0	0	0	0	0	0	0	0	0	0	0	0	0	1	1	2	2	2	2	1
1	1	2	3	0	7	5	3	3	0	1	0	0	0	0	0	0	0	0	0	0	1	0	0	0	0	0	0	0	0	0	0	0	0	0	2	2	2	1	2	2	2
2	2	2	1	0	5	5	1	1	0	1	0	0	0	0	0	0	0	0	0	0	0	1	0	0	0	1	0	0	0	0	0	0	0	0	7	3	2	1	3	2	2
1	1	1	2	0	2	1	3	3	1	0	0	0	0	0	0	0	0	0	0	0	1	0	0	0	0	0	0	0	0	0	0	0	0	0	1	2	1	1	2	3	1
1	1	1	2	0	2	5	3	1	0	0	1	0	0	0	0	0	0	0	0	0	0	0	0	0	0	1	0	0	0	0	0	0	0	0	1	2	2	1	2	2	1
2	1	1	1	1	6	3	2	1	0	0	0	0	0	0	0	0	1	0	0	0	1	0	0	0	0	0	0	0	0	0	0	0	0	0	1	1	3	1	3	4	1
1	1	1	3	0	7	5	3	3	0	1	0	0	0	0	0	0	0	0	0	0	1	0	0	0	0	0	0	0	0	0	0	0	0	0	6	2	3	1	3	4	1
1	1	1	2	0	4	3	2	3	0	0	0	0	0	0	1	0	0	0	0	0	1	0	0	0	0	0	0	0	0	0	0	0	0	0	1	1	3	1	3	2	1
1	1	2	2	0	2	1	2	3	0	0	0	0	0	0	1	0	0	0	0	0	1	0	0	0	0	0	0	0	0	0	0	0	0	0	8	2	2	1	1	2	2
2	1	1	1	0	1	3	2	3	0	1	0	0	0	0	0	0	0	0	0	0	0	0	0	1	0	0	0	0	0	0	0	0	0	0	1	1	3	1	2	2	1
1	1	2	3	0	7	5	3	2	0	1	0	0	0	0	0	0	0	0	0	0	1	0	0	0	0	0	0	0	0	0	0	0	0	0	7	1	3	1	2	3	2
2	1	2	2	0	2	3	2	3	0	0	0	0	0	1	0	0	0	0	0	0	0	0	0	0	1	0	0	0	0	0	0	0	0	0	1	1	2	1	3	4	1
2	1	1	2	0	2	3	2	1	0	0	0	0	1	0	0	0	0	0	0	0	1	0	0	0	0	0	0	0	0	0	0	0	0	0	1	1	3	1	2	2	1
1	1	1	1	0	1	3	3	1	0	0	0	0	0	1	0	1	0	0	0	0	1	0	0	0	0	0	0	0	0	0	0	0	0	0	1	2	2	2	2	4	1
1	1	1	3	0	7	1	1	1	0	0	0	0	1	0	0	0	0	0	0	0	1	0	0	0	0	0	0	0	0	0	0	0	0	0	6	2	3	1	1	3	2
1	1	1	3	0	7	3	1	3	0	1	0	0	0	0	0	0	0	0	0	0	0	0	0	0	0	1	0	0	0	0	0	0	0	0	2	2	3	1	2	3	2
1	1	1	1	0	1	1	2	3	0	0	0	0	1	1	0	0	0	0	0	0	0	0	0	1	0	0	0	0	0	0	0	0	0	0	1	3	2	2	2	3	1
1	1	2	1	0	1	5	3	1	0	1	0	0	0	0	0	0	0	0	0	0	0	1	0	0	0	0	0	0	0	0	0	0	0	0	6	1	2	1	2	2	1
2	1	1	2	0	2	2	2	1	1	0	0	0	0	0	0	0	0	0	0	0	0	1	0	0	0	0	0	0	0	0	0	0	0	0	1	1	1	1	2	3	1
2	1	2	3	1	7	1	2	3	0	0	0	0	0	0	1	0	0	0	0	0	1	0	0	0	0	0	0	0	0	0	0	0	0	0	1	3	4	1	1	2	1
1	1	2	2	1	2	3	3	1	0	0	0	0	1	0	0	0	0	0	0	0	0	0	0	0	0	1	0	0	0	0	0	0	0	0	1	3	4	1	2	2	1
1	1	1	2	0	4	5	2	3	0	0	0	0	0	0	0	0	0	0	1	0	1	0	0	0	0	0	0	0	0	0	0	0	0	0	5	1	3	1	2	4	1
1	1	1	3	0	7	2	3	1	0	0	0	0	0	0	1	0	0	0	0	0	0	0	0	0	0	0	0	0	0	1	0	0	0	0	3	2	3	1	2	2	2
2	1	1	2	0	2	3	3	1	0	0	0	0	1	0	0	0	0	0	0	0	0	1	0	0	0	0	0	0	0	0	0	0	0	0	1	2	4	1	3	4	1
2	1	1	2	0	3	3	3	3	0	0	0	0	0	0	0	1	0	0	0	0	0	1	0	0	0	0	0	0	0	0	0	0	0	0	1	3	3	1	2	4	1
1	1	2	3	0	7	5	3	3	0	1	0	0	0	0	0	0	0	0	0	0	1	0	0	0	0	0	0	0	0	0	0	0	0	0	2	2	3	1	2	3	2
2	1	1	2	1	2	4	3	3	0	0	1	0	0	0	0	0	0	0	0	0	0	0	0	0	1	0	0	0	0	0	0	0	0	0	1	1	3	1	3	2	1
2	1	1	2	0	1	3	2	3	0	1	0	0	0	0	0	0	0	0	0	0	0	0	0	0	0	1	0	0	0	0	0	0	0	0	1	3	3	1	2	2	1
2	2	2	2	1	1	1	1	3	0	0	0	0	0	0	0	0	0	0	0	1	0	1	0	0	0	0	0	0	0	0	0	0	0	0	6	3	3	1	2	3	1
1	1	1	3	0	7	5	3	1	0	0	0	0	0	0	1	0	0	0	0	0	0	1	1	0	0	0	0	0	0	0	0	0	0	0	3	3	3	1	2	2	2
1	1	1	2	0	4	4	2	3	0	0	0	0	0	0	0	0	0	0	1	0	0	1	0	0	0	0	0	0	0	0	0	0	0	0	1	3	2	1	2	2	1
1	1	1	2	1	2	1	2	1	0	0	0	0	0	1	0	0	0	0	0	0	0	1	0	0	0	0	0	0	0	0	0	0	0	0	1	2	3	1	1	2	1
2	1	2	2	0	1	3	2	1	1	0	0	0	0	0	0	0	0	0	0	0	1	0	0	0	0	0	0	0	0	0	0	0	0	0	1	2	3	1	2	3	1
1	1	1	2	0	2	1	3	3	0	0	1	0	0	0	0	0	0	0	0	0	1	0	0	0	0	0	0	0	0	0	0	0	0	0	1	3	3	1	2	3	1
1	1	1	2	0	2	3	2	3	0	0	0	0	0	0	0	1	0	0	0	0	1	0	0	0	0	0	0	0	0	0	0	0	0	0	1	2	2	1	2	3	1
1	1	1	2	0	1	3	3	2	0	0	0	0	1	0	0	1	0	0	0	0	0	0	0	1	0	0	0	0	0	0	0	0	0	0	1	1	2	2	2	2	1
1	1	1	2	0	4	5	2	1	0	0	0	0	0	1	0	0	0	0	0	0	0	0	0	0	0	1	0	0	0	0	0	0	0	0	1	1	2	1	2	3	1
2	2	1	2	0	2	1	3	2	1	0	0	0	0	0	0	0	0	0	0	0	0	0	0	1	0	0	0	0	0	0	0	0	0	0	1	1	3	1	2	1	1
1	1	1	2	1	2	5	2	2	0	0	0	0	1	0	1	0	0	1	0	0	1	0	0	0	0	0	0	0	0	0	0	0	0	0	1	1	3	3	2	2	1
1	1	1	2	0	1	3	3	1	0	0	1	0	0	0	0	0	0	0	0	0	0	0	0	0	0	0	0	0	1	0	0	0	0	0	1	1	2	1	2	2	1
1	1	2	1	0	1	3	3	3	0	0	0	0	0	1	0	0	0	0	0	0	0	1	0	0	0	0	0	0	0	0	0	0	0	0	1	3	3	1	2	2	1
1	2	2	3	0	7	1	2	3	0	0	0	0	0	0	0	0	0	1	0	0	0	0	0	0	0	1	0	0	0	0	0	0	0	0	1	2	2	1	1	1	1
2	1	2	3	0	7	3	1	1	0	1	0	0	0	0	0	0	0	0	0	0	0	1	0	0	0	0	0	0	0	0	0	0	0	0	2	2	3	1	2	2	2
1	1	1	2	0	2	5	3	1	0	0	1	0	0	0	0	0	0	0	0	0	0	1	0	0	0	0	0	0	0	0	0	0	0	0	1	2	3	1	2	2	1
2	1	1	2	0	4	5	3	1	0	0	0	0	0	0	0	0	1	0	0	0	1	0	0	0	0	0	0	0	0	0	0	0	0	0	1	1	3	1	3	4	1
2	1	1	3	0	7	5	2	1	0	0	0	0	0	0	0	0	1	0	0	0	0	0	0	0	1	0	0	0	0	0	0	0	0	0	6	1	2	1	2	2	1
1	2	1	2	0	2	1	2	3	1	0	0	0	0	0	0	0	0	0	0	0	0	0	1	0	0	0	0	0	0	0	0	0	0	0	1	1	3	1	2	2	1
1	1	2	3	0	7	3	3	3	0	0	0	0	0	0	1	0	0	0	0	0	1	0	0	0	0	0	0	0	0	0	0	0	0	0	3	2	3	1	2	3	2
1	1	2	2	0	1	1	2	1	0	0	0	1	0	0	0	0	0	0	1	0	0	0	0	0	0	0	0	0	1	0	0	0	0	0	1	1	3	2	1	2	1
1	1	2	3	1	7	3	2	1	0	0	0	0	0	0	1	0	0	0	0	0	0	1	0	0	0	0	0	0	0	0	0	0	0	0	3	1	3	1	2	2	2
2	1	2	1	0	4	3	2	1	0	0	0	0	0	0	0	0	1	0	0	0	0	1	0	0	0	0	0	0	0	0	0	0	0	1	1	3	3	1	3	3	1
1	1	2	3	0	7	1	2	3	0	0	0	0	0	0	1	0	0	0	0	0	0	0	1	0	0	0	0	0	0	0	0	0	0	0	3	2	4	1	1	2	2
2	1	2	3	0	7	5	2	1	0	0	0	0	0	0	1	0	0	0	0	0	1	0	0	0	0	0	0	0	0	0	0	0	0	0	3	1	4	1	2	2	2
2	1	1	2	0	1	5	2	2	0	0	0	0	0	0	0	1	0	0	0	0	0	1	0	0	0	0	0	0	0	0	0	0	0	0	1	2	3	1	2	3	1
1	1	1	1	0	1	4	3	2	0	0	0	0	1	1	0	0	0	0	1	0	1	0	0	0	0	0	0	0	0	0	0	0	0	0	1	2	2	3	2	2	1
1	2	1	2	0	2	1	2	1	0	0	0	0	0	1	0	1	0	0	0	0	1	0	0	0	0	0	0	0	0	0	0	0	0	0	6	1	3	1	2	2	1
2	1	1	2	1	2	5	2	1	0	0	0	0	0	0	1	0	0	0	0	0	0	0	0	0	1	0	0	0	0	0	0	0	0	0	3	2	3	1	2	2	2
2	1	2	2	1	2	3	2	1	0	0	0	0	1	0	0	0	0	0	0	0	1	0	0	0	0	0	0	0	0	0	0	0	0	0	1	2	4	1	2	4	1
2	1	2	2	0	1	3	2	1	0	0	0	0	0	1	0	0	0	0	0	0	0	1	0	0	0	0	0	0	0	0	0	0	0	0	1	1	3	1	2	2	1
1	1	2	3	0	7	1	3	2	0	0	0	0	0	0	1	0	0	0	0	0	0	0	1	0	0	0	0	0	0	0	0	0	0	0	3	2	3	1	1	2	2
2	1	1	2	0	2	5	2	3	0	0	0	0	0	0	0	1	0	0	0	0	0	0	0	1	0	0	0	0	0	0	0	0	0	0	1	1	2	1	2	2	1
2	1	1	3	0	7	5	2	1	1	0	0	0	0	0	0	0	0	0	0	0	0	0	0	1	0	0	0	0	0	0	0	0	0	0	6	2	3	1	2	3	1
2	1	1	2	1	1	3	2	1	0	0	0	0	1	0	0	0	0	0	0	0	0	0	0	0	0	1	0	0	0	0	0	0	0	0	1	1	3	1	3	4	1
1	2	1	2	0	2	1	2	1	0	0	0	1	0	1	0	0	0	0	0	0	0	1	0	0	0	0	0	0	0	0	0	0	0	0	6	3	3	2	2	2	1
2	1	2	3	0	7	1	2	2	0	0	0	0	0	0	1	0	0	0	0	0	0	0	0	1	0	0	0	0	0	0	0	0	0	0	3	2	3	1	1	2	2
2	1	2	3	1	7	3	2	1	0	0	0	0	0	0	1	0	0	0	0	0	0	0	0	1	0	0	0	0	0	0	0	0	0	0	3	1	3	1	2	2	2
1	1	1	2	0	3	3	3	3	0	0	0	0	1	0	0	0	0	0	0	0	0	1	0	0	0	0	0	0	0	0	0	0	0	0	1	1	3	1	2	3	1
1	1	2	2	0	2	3	3	1	0	0	0	1	0	0	0	0	0	0	0	0	1	0	0	0	0	0	0	0	0	0	0	0	0	0	1	1	3	1	2	3	1
1	1	1	2	0	2	2	1	1	0	0	1	0	0	0	0	0	0	0	0	0	0	0	0	0	0	0	1	0	0	0	0	0	0	0	1	3	1	1	2	3	1
1	1	1	2	0	2	3	2	1	1	0	0	0	0	0	0	0	0	0	0	0	1	0	0	0	0	0	0	0	0	0	0	0	0	0	1	1	3	1	2	3	1
1	1	1	2	1	2	3	2	3	1	0	0	0	0	0	0	0	0	0	0	0	0	0	0	0	0	1	0	0	0	0	0	0	0	0	1	3	3	1	2	3	1
2	1	1	2	1	4	5	1	2	0	1	0	0	0	0	1	0	0	0	0	0	0	1	0	0	0	0	0	0	0	0	0	0	0	0	3	2	3	2	2	4	1
1	1	2	3	0	7	3	1	2	0	1	0	0	0	0	0	0	0	0	0	0	0	0	0	0	0	1	0	0	0	0	0	0	0	0	2	2	3	1	2	2	2
1	1	1	3	0	7	3	3	1	0	0	0	0	0	0	0	0	0	0	1	0	0	0	1	0	0	0	0	0	0	0	0	0	0	0	1	2	4	1	2	3	1
2	1	1	2	0	1	3	2	1	1	0	0	0	1	0	0	0	0	1	0	0	0	0	0	1	0	0	0	0	0	0	0	0	0	0	1	2	3	3	2	2	1
1	1	2	1	0	1	3	3	2	1	0	0	0	1	1	0	0	0	0	0	0	0	1	0	0	0	0	0	0	0	0	0	0	0	0	1	1	3	3	3	4	1
1	2	1	1	0	5	5	3	1	0	0	0	0	0	0	0	0	1	0	0	0	0	0	0	1	0	0	0	0	0	0	0	0	0	0	6	1	1	1	2	1	1
1	1	2	2	0	1	3	2	1	0	1	0	0	0	0	0	0	0	0	0	0	0	1	0	0	0	0	0	0	0	0	0	0	0	0	1	2	3	1	3	3	1
1	1	2	2	0	2	3	3	3	0	0	1	0	0	0	0	0	0	0	0	0	1	0	0	0	0	0	0	0	0	0	0	0	0	0	1	1	3	1	2	2	1
1	1	1	3	0	7	3	2	2	0	0	0	0	1	0	0	0	0	0	0	0	0	0	0	1	0	0	0	0	0	0	0	0	0	0	4	1	4	1	2	4	2
1	1	1	2	0	2	5	2	3	0	0	0	0	0	1	0	0	0	0	0	0	0	1	0	0	0	0	0	0	0	0	0	0	0	0	1	1	3	1	2	2	1
1	1	1	1	0	5	5	2	1	0	0	0	0	0	0	0	0	1	0	0	0	0	1	0	0	0	0	0	0	0	0	0	0	0	0	1	1	3	1	2	2	1
1	1	1	1	0	3	3	3	2	0	0	0	0	0	0	0	1	0	0	0	0	1	0	0	0	0	0	0	0	0	0	0	0	0	0	1	3	3	1	3	3	1
1	1	1	2	0	1	3	2	2	0	0	1	0	1	0	0	0	0	0	0	0	0	0	0	0	0	1	0	0	0	0	0	0	0	0	1	2	3	2	2	3	1
2	1	1	2	0	1	3	3	1	0	0	1	0	0	0	0	0	0	0	0	0	0	0	0	1	0	0	0	0	0	0	0	0	0	0	1	1	3	1	2	3	1
2	1	1	2	0	2	1	2	1	0	0	0	0	0	1	0	0	0	0	0	0	0	0	1	0	0	0	0	0	0	0	0	0	0	0	1	1	2	1	3	4	1
1	1	1	1	1	3	3	3	1	1	0	0	0	1	0	0	0	0	0	0	0	0	0	1	0	0	0	0	0	0	0	0	0	0	0	1	3	3	2	2	4	1
1	1	2	3	0	2	5	1	1	0	0	0	0	0	0	0	1	0	0	0	0	1	0	0	0	0	0	0	0	0	0	0	0	0	0	7	1	3	1	2	2	2
1	1	1	3	1	7	3	1	1	0	0	0	0	0	0	1	0	0	0	0	0	0	1	0	0	0	0	0	0	0	0	0	0	0	0	3	3	3	1	2	3	2
2	2	1	1	0	1	5	3	1	0	0	0	0	0	0	0	0	1	0	0	0	0	0	0	0	0	1	0	0	0	0	0	0	0	0	6	2	3	1	2	1	1
2	1	1	2	1	2	2	3	1	0	0	0	0	1	0	0	0	0	0	0	0	1	0	0	0	0	0	0	0	0	0	0	0	0	0	1	3	3	1	2	2	1
2	1	1	2	1	2	3	2	1	0	0	0	0	0	1	0	0	0	0	0	0	0	1	0	0	0	0	0	0	0	0	0	0	0	0	1	3	3	1	2	3	1
1	1	2	3	0	7	5	3	1	0	0	1	0	0	0	0	0	0	0	0	0	0	0	0	0	0	0	0	0	1	0	0	0	0	0	2	1	2	1	2	3	2
2	1	1	1	0	1	5	2	1	0	0	0	0	0	0	0	1	0	0	1	0	0	0	0	1	0	0	0	0	0	0	0	0	0	0	1	1	2	2	2	3	1
1	2	1	2	0	2	1	2	1	0	0	1	0	0	0	0	0	0	0	0	0	0	0	0	1	0	0	0	0	0	0	0	0	0	0	1	1	3	1	2	2	1
2	1	2	1	0	5	3	2	1	1	0	0	1	0	0	0	0	0	0	0	0	0	0	0	1	0	0	0	0	0	0	0	0	0	0	1	1	3	2	2	3	1
2	1	2	3	0	7	5	2	3	0	0	0	0	0	0	1	0	0	0	0	0	1	0	0	0	0	0	0	0	0	1	0	0	0	0	3	2	3	1	2	3	2
1	1	2	2	0	2	2	2	3	0	0	1	0	0	0	0	0	0	0	0	0	0	0	1	0	0	0	0	0	0	0	0	0	0	0	1	3	3	1	2	3	1
1	1	1	2	0	2	3	2	1	0	0	0	0	0	0	1	0	0	0	0	0	0	0	0	1	0	0	0	0	0	0	0	0	0	0	1	3	3	1	2	2	1
2	1	1	2	0	1	3	3	2	0	0	1	0	0	0	0	0	0	1	0	0	1	0	0	0	0	0	0	0	0	0	0	0	0	0	1	1	4	2	2	3	1
1	1	2	3	0	7	5	2	1	0	0	0	0	0	0	1	0	0	0	0	0	0	0	1	0	0	0	0	0	0	0	0	0	0	0	3	1	3	1	2	3	2
1	1	2	3	0	7	3	2	1	0	1	0	0	0	0	0	0	0	0	0	0	0	0	1	0	0	0	0	0	0	0	0	0	0	0	2	1	3	1	3	3	2
1	1	1	2	0	2	3	2	1	0	0	0	0	0	0	0	0	1	0	0	0	0	0	0	0	0	1	0	0	0	0	0	0	0	0	1	3	3	1	2	2	1
1	1	2	2	0	2	3	3	3	0	0	1	0	0	0	0	0	0	0	0	0	0	1	0	0	0	0	0	0	0	0	0	0	0	0	1	1	2	1	2	4	1
1	1	2	2	0	1	3	3	3	1	0	0	0	0	0	0	0	0	0	0	0	0	0	0	0	0	1	0	0	0	0	0	0	0	0	1	2	3	1	3	3	1
1	1	1	3	1	7	5	3	1	0	0	0	0	0	0	1	0	0	0	0	0	1	0	0	0	0	0	0	0	0	0	0	0	0	0	3	2	3	1	2	2	2
1	1	1	2	0	2	3	3	1	0	0	0	0	0	0	0	1	0	0	0	0	0	1	0	0	0	0	0	0	0	0	0	0	0	0	1	3	3	1	2	2	1
1	1	2	3	0	7	1	3	1	0	0	1	0	0	0	0	0	0	0	0	0	0	0	0	0	0	0	0	0	1	0	0	0	0	0	1	1	4	1	1	2	1
2	1	2	2	1	2	3	2	1	0	0	0	0	1	0	0	0	0	0	0	0	0	0	1	0	0	0	0	0	0	0	0	0	0	0	1	1	4	1	2	2	1
2	1	1	2	0	1	3	2	1	0	0	0	0	1	0	0	0	0	0	0	0	0	0	0	0	0	1	0	0	0	0	0	0	0	0	1	3	3	1	2	4	1
2	1	2	2	0	2	3	3	2	0	0	0	1	0	0	0	0	0	0	0	0	1	0	0	0	0	0	0	0	0	0	0	0	0	0	1	2	3	1	3	4	1
2	1	2	2	1	1	3	2	1	0	0	0	1	0	0	0	0	0	0	0	0	1	0	0	0	0	0	0	0	0	0	0	0	0	0	1	3	3	1	2	2	1
2	1	1	3	0	7	5	3	1	0	0	0	0	0	0	1	0	0	0	0	0	0	0	0	1	0	0	0	0	0	0	0	0	0	0	3	2	3	1	2	2	2
2	1	1	2	0	2	3	3	1	0	0	0	0	0	0	0	1	0	0	0	0	0	1	0	0	0	0	0	0	0	0	0	0	0	0	1	3	3	1	2	2	1
1	1	2	3	0	7	5	3	3	0	0	0	0	0	0	1	1	0	0	0	0	0	0	0	0	0	1	0	0	0	0	0	0	0	0	1	2	2	2	3	3	1
2	2	2	1	0	4	1	2	1	0	0	0	0	0	0	0	0	1	0	0	0	0	0	1	0	0	0	0	0	0	0	0	0	0	0	6	3	3	1	2	2	1
2	1	2	2	1	1	2	2	1	0	0	0	0	1	0	0	0	0	0	0	0	0	1	0	0	0	0	0	0	0	0	0	0	0	0	1	3	3	1	2	2	1
2	1	1	2	0	2	3	2	1	0	0	0	0	0	0	1	0	0	1	0	0	1	0	0	0	0	0	0	0	0	0	0	0	0	0	1	2	3	2	2	2	1
1	1	1	2	0	2	5	2	1	0	0	1	0	0	0	0	0	0	0	0	0	0	0	0	1	0	0	0	0	0	0	0	0	0	0	1	2	2	1	2	2	1
2	1	1	2	0	5	1	2	3	0	0	0	0	0	0	0	0	1	0	0	0	0	0	1	0	0	0	0	0	0	0	0	0	0	0	1	1	3	1	2	2	1
1	1	2	2	0	1	3	3	1	1	0	0	0	1	0	0	0	0	0	0	0	1	0	0	0	0	0	0	0	0	0	0	0	0	0	1	1	2	2	3	4	1
1	1	1	2	0	2	1	3	3	1	0	0	0	0	0	0	0	0	0	0	0	1	0	0	0	0	0	0	0	0	0	0	0	0	0	1	1	3	1	2	2	1
1	1	1	2	0	2	3	1	1	0	1	0	0	0	0	0	0	0	0	0	0	0	0	1	0	0	0	0	0	0	0	0	0	0	0	1	2	3	1	2	3	1
2	1	1	1	0	1	5	2	1	0	0	0	0	0	0	0	0	0	0	1	0	0	0	0	0	0	0	0	0	1	0	0	0	0	0	6	1	3	1	3	4	1
2	1	1	2	0	2	3	2	3	0	0	0	0	1	0	0	0	0	0	0	0	0	0	0	0	0	1	0	0	0	0	0	0	0	0	1	1	3	1	3	3	1
1	2	2	3	0	7	5	2	1	0	0	0	0	0	0	0	0	1	0	0	0	0	0	0	0	0	0	0	0	1	0	0	0	0	0	5	1	3	1	3	2	1
1	1	1	1	0	2	5	2	2	0	0	0	0	0	0	0	1	0	0	0	0	0	0	0	1	0	0	0	0	0	0	0	0	0	0	1	2	3	1	2	3	1
2	1	1	2	0	2	3	2	2	0	0	0	0	0	0	0	0	1	0	0	0	0	0	0	0	1	0	0	0	0	0	0	0	0	0	1	2	2	1	2	3	1
2	1	1	2	1	2	3	3	2	0	0	0	0	1	0	0	0	0	1	0	0	0	0	1	0	0	0	0	0	0	0	0	0	0	0	1	3	3	2	2	2	1
1	1	2	2	1	2	2	2	1	0	0	0	0	1	0	0	0	0	0	0	0	0	1	0	0	0	0	0	0	0	0	0	0	0	0	1	3	3	1	2	3	1
1	1	2	2	0	2	1	1	1	0	0	0	0	0	0	0	0	1	0	0	0	0	0	1	0	0	0	0	0	0	0	0	0	0	0	1	1	3	1	2	2	1
2	1	1	1	0	4	1	3	1	0	0	0	0	0	0	0	1	0	0	0	0	0	0	1	0	0	0	0	0	0	0	0	0	0	0	6	2	3	1	2	3	1
2	2	2	1	0	5	5	2	1	0	0	0	0	0	0	0	0	1	0	0	0	1	0	0	0	0	0	0	0	0	0	0	0	0	0	6	3	3	1	2	2	1
1	1	1	2	0	1	1	2	1	0	0	0	0	0	0	0	0	0	0	0	1	0	1	0	0	0	0	0	0	0	0	0	0	0	0	6	3	2	1	1	2	1
1	1	1	1	0	1	3	3	2	0	0	0	0	0	0	0	1	0	0	0	0	1	0	0	0	0	0	0	0	0	0	0	0	0	0	1	1	3	1	2	2	1
1	1	1	3	0	7	3	1	1	0	1	0	0	0	0	0	0	0	0	0	0	0	0	0	0	1	0	0	0	0	0	0	0	0	0	2	3	4	1	2	3	2
2	1	2	2	0	2	3	2	1	0	0	0	0	1	0	0	0	0	0	0	0	1	0	0	0	0	0	0	0	0	0	0	0	0	0	1	1	3	1	2	3	1
2	2	1	2	1	2	1	2	1	0	0	1	0	0	0	0	0	0	0	0	0	1	0	0	0	0	0	0	0	0	0	0	0	0	0	1	1	4	1	2	1	1
2	1	1	1	0	4	3	2	3	1	0	0	0	0	0	0	0	0	0	0	0	1	0	0	0	0	0	0	0	0	0	0	0	0	0	1	3	1	1	2	2	1
2	1	1	2	0	2	3	3	1	0	0	0	1	0	1	0	0	0	1	0	0	0	0	0	0	0	1	0	0	0	0	0	0	0	0	1	1	3	3	2	4	1
1	1	2	2	0	1	1	3	3	0	0	1	0	0	0	0	0	0	0	0	0	0	0	0	0	0	1	0	0	0	0	0	0	0	0	1	1	3	1	2	2	1
2	1	1	3	0	7	5	3	1	0	0	0	0	0	0	1	0	0	0	0	0	0	0	0	0	0	0	1	0	0	0	0	0	0	0	3	2	3	1	2	3	2
2	1	1	3	0	7	5	2	3	0	0	0	0	0	0	1	0	0	0	0	0	0	0	1	0	0	0	0	0	0	0	0	0	0	0	1	2	4	1	2	2	1
2	2	1	2	0	2	1	1	1	1	0	0	0	0	0	0	0	0	0	0	0	0	0	1	0	0	0	0	0	0	0	0	0	0	0	6	3	1	1	3	3	1
2	1	2	1	0	2	3	2	3	0	0	0	0	1	0	0	0	0	0	0	0	0	0	0	0	0	1	0	0	0	0	0	0	0	0	1	1	3	1	3	4	1
1	1	2	2	0	6	5	3	2	0	0	1	0	0	0	0	0	0	0	0	0	0	0	1	0	0	0	0	0	0	0	0	0	0	0	1	2	2	1	2	2	1
2	2	2	2	0	2	1	3	3	1	0	0	0	0	0	0	0	0	0	0	0	1	0	0	0	0	0	0	0	0	0	0	0	0	0	1	3	3	1	2	2	1
1	1	2	3	0	7	5	2	2	0	0	0	0	0	1	0	0	0	0	0	0	0	0	0	0	0	1	0	0	0	0	0	0	0	0	7	3	2	1	2	3	2
2	1	1	1	0	4	5	3	2	0	0	0	0	0	0	0	0	1	0	0	0	0	0	1	0	0	0	0	0	0	0	0	0	0	0	6	1	2	1	2	2	1
1	1	1	3	0	7	5	3	2	0	0	0	0	0	0	1	0	0	0	0	0	0	0	0	1	0	0	0	0	0	0	0	0	0	0	3	2	2	1	2	3	2
2	1	1	2	1	2	3	3	3	0	0	0	0	0	0	0	0	0	1	0	0	0	0	0	0	0	1	0	0	0	0	0	0	0	0	1	2	3	1	2	3	1
2	1	2	2	1	2	3	3	2	0	0	0	0	1	0	0	0	0	0	0	0	0	0	0	0	1	0	0	0	0	0	0	0	0	0	1	3	3	1	2	2	1
1	1	1	2	0	4	3	3	1	0	0	0	0	0	0	0	1	0	0	0	0	1	0	0	0	0	0	0	0	0	0	0	0	0	0	1	1	3	1	2	3	1
2	1	1	2	1	2	3	2	1	0	0	0	0	0	1	0	0	0	0	0	0	0	0	1	0	0	0	0	0	0	0	0	0	0	0	1	1	2	1	2	2	1
2	1	2	3	1	7	3	1	1	0	1	0	0	0	0	0	0	0	0	0	0	0	1	0	0	0	0	0	0	0	0	0	0	0	0	2	1	3	1	2	2	2
2	1	1	2	0	1	3	3	2	1	0	0	0	0	0	0	0	0	0	0	0	0	1	0	0	0	0	0	0	0	0	0	0	0	0	1	3	3	1	2	3	1
1	1	2	3	1	7	3	2	3	0	0	0	0	1	0	1	0	0	0	1	0	0	1	0	0	0	0	0	0	0	0	0	0	0	0	4	2	3	1	3	3	2
1	1	1	2	0	4	5	2	1	0	0	1	0	0	0	0	0	0	0	0	0	0	0	1	0	0	0	0	0	0	0	0	0	0	0	1	2	2	1	2	2	1
2	1	1	3	1	7	3	2	2	0	0	0	0	0	0	1	0	0	0	0	0	1	0	0	0	0	0	0	0	0	0	0	0	0	0	8	3	3	1	2	2	2
2	1	1	3	0	7	1	2	3	0	0	0	0	0	0	1	1	0	0	0	0	0	0	0	0	0	1	0	0	0	0	0	0	0	0	1	2	3	2	2	3	1
2	1	1	3	1	7	4	1	2	0	0	0	0	0	0	0	1	0	0	0	0	0	0	0	0	1	0	0	0	0	0	0	0	0	0	8	3	3	1	2	2	2
2	1	1	3	0	7	5	3	3	0	0	0	0	0	0	1	0	0	0	0	0	0	0	0	0	0	0	1	0	0	0	0	0	0	0	7	3	4	1	2	3	2
2	1	1	3	0	7	5	3	2	0	0	0	0	0	0	0	0	1	0	0	0	0	0	0	1	0	0	0	0	0	0	0	0	0	0	8	2	3	1	2	3	2
2	1	1	3	0	7	5	1	3	0	0	0	0	0	0	0	1	0	0	0	0	0	0	1	0	0	0	0	0	0	0	0	0	0	0	6	2	3	1	2	2	1
2	1	1	2	0	2	4	3	3	1	0	0	0	0	0	0	0	0	0	0	0	0	0	0	0	1	0	0	0	0	0	0	0	0	0	1	2	3	1	2	2	1
2	1	1	3	0	7	3	2	1	0	1	0	0	0	0	0	0	0	0	0	0	1	0	0	0	0	0	0	0	0	0	0	0	0	0	2	2	3	1	2	3	2
1	1	2	2	1	2	3	2	1	0	0	0	0	1	0	0	0	0	0	0	0	1	0	0	0	0	0	0	0	0	0	0	0	0	0	1	2	3	1	3	4	1
2	2	2	2	0	2	1	2	1	0	0	0	0	0	1	0	0	0	0	0	0	0	1	0	0	0	0	0	0	0	0	0	0	0	0	1	1	3	1	1	1	1
2	1	1	2	0	1	3	3	1	0	0	0	0	0	0	0	1	0	0	0	0	1	0	0	0	0	0	0	0	0	0	0	0	0	0	1	3	4	1	2	4	1
2	2	1	3	0	7	5	3	1	0	0	0	1	0	0	0	0	0	0	0	0	0	0	0	0	1	0	0	0	0	0	0	0	0	0	2	2	4	1	2	2	2
2	1	1	2	1	2	3	1	1	0	0	0	0	0	1	0	0	0	0	0	0	1	0	0	0	0	0	0	0	0	0	0	0	0	0	1	1	3	1	2	3	1
2	1	1	3	1	7	1	3	2	0	0	0	0	0	0	1	0	0	0	0	0	1	0	0	0	0	0	0	0	0	0	0	0	0	0	3	3	4	1	2	4	2
2	1	2	3	1	7	5	1	1	0	0	0	0	0	0	1	0	0	0	0	0	1	0	0	0	0	0	0	0	0	0	0	0	0	0	3	2	4	1	2	2	2
1	1	2	3	1	7	5	2	1	0	0	0	0	0	0	1	0	0	0	0	0	1	0	0	0	0	0	0	0	0	0	0	0	0	0	3	2	3	1	3	3	2
2	1	1	3	0	7	3	1	1	0	0	0	0	1	0	1	0	0	0	0	0	1	0	0	0	0	0	0	0	0	0	0	0	0	0	4	3	3	2	2	2	2
2	1	2	2	0	6	1	3	1	0	0	0	0	1	1	0	1	0	0	0	0	1	0	0	0	0	0	0	0	0	0	0	0	0	0	6	1	3	3	1	2	1
1	1	1	2	0	1	1	2	3	0	0	0	0	0	0	1	0	0	0	1	0	1	0	0	0	0	0	0	0	0	0	0	0	0	0	1	2	2	2	2	2	1
2	1	1	3	1	7	1	2	3	0	0	0	0	0	0	1	0	0	0	0	0	1	0	0	0	0	0	0	0	0	0	0	0	0	0	2	1	3	1	1	2	2
2	1	1	1	0	1	3	2	1	0	0	0	1	0	1	0	1	0	0	0	0	0	0	0	1	0	0	0	0	0	0	0	0	0	0	1	2	3	3	3	4	1
1	1	2	1	0	6	3	2	1	0	0	0	0	0	0	0	0	1	0	0	0	0	0	0	1	0	0	0	0	0	0	0	0	0	0	1	1	3	1	3	3	1
2	1	1	2	0	2	3	3	1	0	1	0	0	0	0	1	0	0	0	0	0	0	0	0	0	1	0	0	0	0	0	0	0	0	0	1	1	3	2	2	3	1
1	1	2	3	0	7	5	2	2	0	0	0	0	0	0	1	0	0	0	0	0	1	0	0	0	0	0	0	0	0	0	0	0	0	0	3	3	3	1	2	2	2
1	1	2	2	0	2	1	2	3	1	0	0	0	0	0	0	0	0	0	0	0	1	0	0	0	0	0	0	0	0	0	0	0	0	0	1	1	3	1	2	4	1
1	2	2	3	0	7	5	2	1	0	0	0	0	0	0	0	1	0	0	0	0	0	0	1	0	0	0	0	0	0	0	0	0	0	0	5	1	4	1	3	2	1
2	1	1	3	0	7	1	2	3	0	0	0	0	0	0	1	0	0	0	0	0	0	0	0	0	0	0	1	0	0	0	0	0	0	0	3	1	3	1	1	4	2
2	1	1	1	0	5	4	2	1	1	0	0	0	0	1	0	0	0	0	0	0	0	0	0	1	0	0	0	0	0	0	0	0	0	0	5	3	3	2	2	4	2
2	1	1	3	1	7	3	2	1	0	1	0	0	0	0	0	0	0	0	0	0	0	0	0	0	0	0	0	0	0	0	1	0	0	0	2	1	3	1	3	3	2
2	1	1	2	0	2	3	2	1	0	0	0	0	1	0	0	0	0	0	0	0	0	0	0	0	1	0	0	0	0	0	0	0	0	0	1	3	4	1	2	3	1
2	1	1	2	0	2	3	1	1	0	0	0	0	0	1	0	0	0	0	0	0	1	0	0	0	0	0	0	0	0	0	0	0	0	0	1	2	2	1	3	4	1
2	1	1	2	1	1	3	2	1	0	0	0	0	0	0	0	1	0	0	0	0	0	0	0	0	0	0	0	0	1	0	0	0	0	0	1	2	3	1	3	4	1
1	1	2	2	0	4	3	2	3	1	0	0	0	0	0	0	0	1	0	0	0	0	1	0	0	0	0	0	0	0	0	0	0	0	0	1	1	3	2	3	3	1
2	1	2	2	0	2	3	2	2	0	0	0	0	1	0	0	0	0	0	0	0	0	1	0	0	0	0	0	0	0	0	0	0	0	0	1	3	3	1	2	4	1
1	1	2	3	1	7	2	2	2	0	0	0	0	0	0	1	0	0	0	0	0	0	1	0	0	0	0	0	0	0	0	0	0	0	0	1	1	4	1	2	2	1
2	1	2	1	0	5	3	3	2	1	0	0	0	0	0	0	0	0	0	0	0	1	0	0	0	0	0	0	0	0	0	0	0	0	0	1	1	3	1	2	3	1
2	1	1	2	0	2	1	3	3	0	0	0	0	0	0	0	0	1	0	0	0	1	0	0	0	0	1	0	0	0	0	0	0	0	0	1	1	3	1	3	4	1
1	1	1	3	1	7	3	3	1	0	0	0	0	0	0	1	0	0	0	0	0	1	0	0	0	0	1	0	0	0	1	0	0	0	0	3	2	4	1	2	3	2
1	1	1	3	0	7	3	3	1	0	0	0	0	1	0	0	0	0	0	0	0	1	0	0	1	0	0	0	0	0	0	0	0	0	0	4	1	3	1	2	2	2
1	1	1	2	0	1	3	2	3	0	0	1	0	0	0	0	0	0	0	0	0	1	0	0	0	1	0	0	0	0	0	0	0	0	0	1	2	3	1	2	3	1
2	1	1	3	0	7	3	2	3	0	0	0	0	0	1	0	0	0	0	0	0	1	0	0	0	1	0	0	0	0	0	0	0	0	0	8	2	3	1	3	4	2
2	1	2	2	0	6	2	2	1	0	0	0	0	0	0	0	1	0	0	0	0	1	0	0	0	0	1	0	0	0	0	0	0	0	0	1	2	3	1	2	2	1
1	1	1	2	0	1	3	3	1	0	1	0	0	0	0	0	0	0	0	0	0	1	0	1	0	0	0	0	0	0	0	0	0	0	0	1	2	3	1	2	2	1
1	1	2	2	0	1	3	3	1	0	0	0	0	0	1	0	0	0	0	0	0	1	0	1	0	0	0	0	0	0	0	0	0	0	0	1	1	3	1	3	4	1
1	1	2	2	0	6	3	3	3	0	1	0	0	0	0	0	0	0	0	0	0	1	0	1	0	0	1	0	0	0	0	0	0	0	0	1	2	3	1	3	3	1
1	1	1	1	0	4	3	2	3	0	0	0	0	0	1	0	0	0	0	0	0	1	0	0	0	0	0	0	0	0	0	0	0	0	0	1	2	3	1	3	2	1
1	1	2	3	0	7	3	3	1	0	0	0	0	1	0	0	0	0	0	0	0	1	0	0	1	0	0	0	0	0	0	0	0	0	0	4	1	4	1	2	4	2
1	1	1	2	0	1	3	3	2	0	0	0	1	0	0	0	0	0	0	0	0	1	1	0	0	0	0	1	0	0	0	0	0	0	0	1	1	3	1	2	2	1
1	2	1	2	0	2	1	2	3	0	0	0	0	1	0	0	0	0	0	0	0	1	0	0	0	0	0	0	0	0	0	0	0	0	0	1	1	3	1	2	2	1
1	1	1	3	0	7	5	3	1	0	0	0	0	0	0	1	0	0	0	0	0	1	0	0	0	0	0	0	0	0	0	0	0	0	0	3	3	2	1	2	3	2
1	2	1	3	0	7	5	3	1	0	0	0	1	0	0	0	0	0	0	0	0	1	0	0	0	0	0	0	0	0	0	0	0	0	0	6	3	3	1	3	2	1
2	1	1	3	0	7	5	2	1	0	1	0	0	0	0	0	0	0	0	0	0	0	0	0	0	0	0	0	0	0	1	0	0	0	0	7	2	3	1	2	2	2
2	1	2	2	0	1	3	3	1	0	0	0	0	0	0	0	1	0	0	0	0	0	0	1	0	0	1	0	0	0	0	0	0	0	0	1	1	3	1	2	4	1
2	1	2	3	1	5	3	2	1	0	0	0	1	0	0	0	0	0	0	0	0	0	1	0	1	0	0	0	0	0	0	0	0	0	0	1	3	3	1	2	2	1
1	1	2	3	0	7	1	2	1	0	0	0	0	0	0	1	0	0	0	0	0	1	0	0	0	0	0	0	0	0	0	0	0	0	0	3	2	3	1	3	4	2
2	1	2	3	0	7	5	1	1	0	0	0	0	0	0	0	1	0	0	0	0	1	0	0	0	0	0	0	0	0	0	0	0	0	0	8	2	3	1	3	2	2
1	1	2	1	1	5	5	1	1	0	0	1	0	0	0	0	0	0	0	0	0	0	0	0	0	1	0	0	0	0	0	0	0	0	0	5	1	3	1	2	2	1
2	1	1	3	0	1	1	3	2	0	0	0	0	0	0	0	0	0	1	0	0	1	0	0	0	0	0	0	0	0	0	0	0	0	0	6	1	3	1	2	3	1
2	1	2	2	0	5	5	1	3	0	0	0	0	0	0	0	0	1	0	0	0	0	1	0	0	0	0	0	0	0	0	0	0	0	0	6	1	3	1	3	2	1
2	1	1	2	0	2	3	2	2	0	0	0	0	0	0	0	1	0	0	0	0	1	0	0	0	0	0	0	0	0	0	0	0	0	0	1	1	2	1	2	3	1
1	1	2	2	0	2	3	2	1	0	0	1	0	0	0	0	0	0	0	0	0	0	0	0	0	0	1	0	0	0	0	0	0	0	0	1	1	1	1	2	3	1
1	1	2	2	0	2	3	3	1	1	0	0	0	0	0	0	0	0	0	0	0	1	0	0	0	0	0	0	0	0	0	0	0	0	0	1	3	3	1	2	3	1
2	1	1	2	0	1	1	2	1	0	0	0	0	1	1	0	0	0	0	0	0	0	1	0	0	0	0	0	0	1	0	0	0	0	0	6	3	3	3	1	2	1
1	1	1	3	0	7	1	2	1	0	0	0	0	0	0	0	0	0	0	0	1	0	0	0	0	1	0	0	0	0	0	0	0	0	0	6	2	4	1	1	4	1
1	1	1	2	1	2	3	2	1	0	0	0	0	1	0	0	0	0	0	0	0	0	0	0	0	1	0	0	0	0	0	0	0	0	0	1	1	3	1	2	3	1
1	1	2	2	0	2	5	3	3	0	0	0	1	0	0	0	0	0	0	0	0	0	0	0	1	0	0	0	0	0	0	0	0	0	0	1	3	3	1	3	3	1
2	1	1	2	0	2	3	2	1	0	0	0	0	0	1	0	0	0	0	0	0	0	0	0	0	0	1	0	0	0	0	0	0	0	0	1	2	3	1	2	4	1
1	2	1	2	0	3	1	3	3	0	0	0	0	0	0	0	0	1	0	0	0	0	1	0	0	0	0	0	0	0	0	0	0	0	0	1	3	2	1	2	3	1
1	1	1	2	0	2	3	1	1	0	0	0	0	1	0	0	0	1	0	0	0	0	1	0	0	0	0	0	0	0	0	0	0	0	0	1	3	2	2	3	4	1
2	2	1	2	0	4	5	3	1	0	0	0	0	0	0	0	0	1	0	0	0	0	1	0	0	0	0	0	0	0	0	0	0	0	0	6	1	2	1	2	2	1
2	1	2	3	1	7	3	2	1	0	0	0	0	0	0	1	0	0	0	0	0	1	0	0	0	0	0	0	0	0	0	0	0	0	0	3	1	4	1	2	3	2
2	1	2	3	0	7	2	2	1	0	0	0	0	0	0	1	0	0	0	0	0	1	0	0	0	0	0	0	0	0	0	0	0	0	0	3	2	3	1	2	2	2
2	1	1	2	0	2	2	1	2	0	0	0	0	1	0	0	0	0	0	0	0	0	1	0	0	0	0	0	0	0	0	0	0	0	0	1	2	3	1	3	4	1
2	1	1	2	0	2	3	1	1	0	0	0	0	1	0	0	0	0	0	0	0	0	0	0	1	0	0	0	0	0	0	0	0	0	0	1	2	3	1	2	3	1
2	1	1	2	0	2	3	3	1	1	0	0	0	0	0	0	0	0	0	0	0	0	0	0	0	0	0	0	0	0	0	0	0	1	0	1	1	3	1	3	4	1
1	1	2	3	0	7	3	1	2	0	0	0	0	1	0	0	0	0	0	0	0	0	0	0	0	0	0	0	0	0	0	0	0	1	0	4	3	3	1	2	2	2
1	1	2	2	1	2	3	3	3	0	0	0	0	0	0	0	0	0	0	1	0	0	1	0	0	0	1	0	0	0	0	0	0	0	0	1	2	3	1	3	3	1
2	1	2	2	1	2	3	2	3	0	0	0	0	1	0	0	0	0	0	0	0	0	0	0	0	0	0	1	0	0	0	0	0	0	0	1	3	3	1	2	3	1
2	1	2	3	1	7	3	3	3	0	0	0	0	0	0	1	0	0	0	0	0	1	0	0	0	0	0	0	0	0	0	0	0	0	0	3	2	3	1	2	2	2
2	1	2	3	1	7	5	2	1	0	0	0	0	0	0	1	0	0	0	0	0	0	1	0	0	0	0	0	0	0	0	0	0	0	0	3	3	3	1	2	2	2
2	1	1	1	0	1	3	2	1	0	0	0	0	0	1	0	0	0	0	0	0	1	0	0	0	0	0	0	0	0	0	0	0	0	0	1	1	3	1	3	3	1
1	1	1	3	1	7	3	2	3	0	0	0	0	0	0	1	0	0	0	0	0	1	0	0	0	0	0	0	0	0	0	0	0	0	0	3	1	3	1	2	2	2
2	1	2	3	0	7	5	2	1	0	0	0	0	0	0	0	0	1	0	0	0	1	0	0	0	0	0	0	0	0	0	0	0	0	0	6	1	3	1	2	2	1
1	1	1	3	0	7	1	2	1	0	0	1	0	0	0	0	0	0	0	0	0	0	0	0	0	1	0	0	0	0	0	0	0	0	0	1	2	3	1	1	2	1
2	1	1	2	0	2	3	3	1	1	0	0	0	0	0	0	0	0	0	0	0	0	0	0	0	0	0	0	0	1	0	0	0	0	0	1	2	3	1	2	2	1
1	1	1	2	0	5	3	2	1	1	0	0	0	0	0	0	0	0	0	0	0	0	0	0	0	1	0	0	0	0	0	0	0	0	0	1	3	3	1	2	3	1
1	1	1	2	0	2	4	3	1	0	0	1	0	0	0	0	0	0	0	0	0	1	0	0	0	0	0	0	0	0	0	0	0	0	0	6	2	1	1	2	2	1
1	1	2	1	0	6	3	2	2	0	0	0	0	1	0	0	0	0	0	0	0	0	0	0	0	1	0	0	0	0	0	0	0	0	0	1	1	3	1	3	4	1
1	1	2	3	0	7	3	2	1	0	0	0	0	0	0	1	0	0	0	0	0	0	0	0	0	0	1	0	0	0	0	0	0	0	0	3	2	3	1	2	3	2
1	1	2	1	0	2	1	2	3	0	0	0	0	0	0	0	0	1	0	0	0	0	1	0	0	1	0	0	0	0	0	0	0	0	0	1	1	3	1	2	3	1
2	2	1	2	0	2	1	2	1	0	0	1	0	0	0	0	0	0	0	0	0	0	1	0	0	0	0	0	0	0	0	0	0	0	0	1	3	3	1	2	2	1
2	1	2	2	0	2	3	1	1	1	0	1	0	0	0	0	0	0	0	0	0	0	1	0	0	0	0	0	0	0	0	0	0	0	0	1	2	3	1	2	3	1
2	1	1	2	1	1	3	2	1	0	0	0	0	0	1	0	0	0	0	0	0	0	0	0	0	1	0	0	0	0	0	0	0	0	0	1	1	3	1	3	3	1
1	2	1	1	0	4	5	2	2	0	0	0	0	0	0	0	0	1	0	0	0	0	1	0	0	0	0	0	0	0	0	0	0	0	0	6	1	3	1	2	2	1
2	1	2	2	0	1	3	3	2	0	0	1	0	0	0	0	0	0	0	0	0	0	0	0	0	1	0	0	0	0	0	0	0	0	0	1	2	3	1	2	2	1
1	1	1	3	0	7	3	2	1	0	0	0	0	0	0	1	0	0	0	0	0	0	0	1	0	0	0	0	0	0	0	0	0	0	0	3	3	2	1	2	2	2
2	1	2	1	0	2	3	3	3	0	0	0	0	1	0	0	0	0	0	0	0	0	1	0	0	0	0	0	0	0	0	0	0	0	0	1	3	3	1	2	3	1
2	1	1	2	0	3	3	2	1	0	0	0	0	0	0	1	0	0	0	0	0	0	0	0	0	0	1	0	0	0	0	0	0	0	0	1	3	3	1	2	2	1
1	1	2	2	0	2	1	2	2	0	0	0	0	1	0	0	0	0	0	0	0	1	0	0	0	0	0	0	0	0	0	0	0	0	0	1	3	4	1	2	4	1
2	1	1	3	1	7	3	1	3	0	0	0	0	0	0	1	0	0	0	0	0	0	1	0	0	0	0	0	0	0	0	0	0	0	0	3	2	3	1	2	3	2
1	1	1	2	0	4	3	3	3	0	0	0	0	0	1	0	0	0	0	0	0	0	1	1	0	0	0	0	0	0	0	0	0	0	0	1	3	3	1	3	4	1
1	2	2	2	0	2	1	2	1	0	0	0	0	0	0	0	1	0	0	0	0	0	0	0	0	0	0	1	0	0	0	0	0	0	0	1	2	2	2	2	2	1
1	1	1	3	0	7	3	2	1	0	0	0	0	0	0	1	0	0	0	0	0	0	0	0	1	0	0	0	0	0	0	0	0	0	0	3	2	3	1	3	4	2
1	1	1	3	1	7	5	3	3	0	0	0	0	0	0	1	0	0	0	0	0	0	0	0	0	1	0	0	0	0	0	0	0	0	0	3	1	3	1	2	4	2
2	1	1	2	1	3	1	2	1	0	0	0	0	0	0	0	0	0	1	1	0	0	0	0	1	0	0	0	0	0	0	0	0	0	0	1	3	3	2	1	2	1
2	1	1	2	0	1	5	2	1	0	0	0	0	1	0	0	0	0	1	0	0	1	0	0	0	0	0	0	0	0	0	0	0	0	0	1	1	3	2	1	2	1
2	1	1	2	0	1	3	2	1	1	0	0	0	0	1	0	0	0	1	0	0	0	0	0	0	0	0	1	0	0	0	0	0	0	0	1	3	3	3	3	4	1
1	1	2	3	0	7	5	3	1	0	0	0	0	0	0	1	0	0	0	0	0	0	1	0	0	0	0	0	0	0	0	0	0	0	0	3	3	3	1	2	2	2
1	1	1	2	0	2	3	2	1	0	0	0	0	0	1	0	1	0	0	0	0	0	1	1	0	0	0	0	0	0	0	0	0	0	0	1	2	3	2	2	3	1
2	1	1	2	0	1	3	2	1	0	0	0	0	0	1	0	0	0	0	0	0	1	0	0	0	0	0	0	0	0	0	0	0	0	0	1	2	3	1	3	3	1
1	1	1	3	0	7	3	1	3	0	0	0	0	0	0	0	0	0	0	1	0	1	0	0	0	0	0	0	0	0	0	0	0	0	0	5	1	3	1	2	2	2
2	1	2	1	0	1	5	2	3	0	0	0	0	0	0	0	1	0	0	0	0	0	0	1	0	0	0	0	0	0	0	0	0	0	0	1	2	4	1	3	4	1
1	1	1	3	0	6	5	3	3	0	0	0	0	0	0	0	1	0	0	0	0	0	1	0	0	0	0	0	0	0	0	0	0	0	0	5	1	3	1	2	2	1
2	1	1	2	1	2	1	2	2	0	0	0	0	1	0	0	0	0	0	0	0	0	0	0	0	0	0	1	0	0	0	0	0	0	0	1	2	4	1	1	2	1
1	1	1	2	0	2	3	3	2	0	0	0	0	1	0	0	0	0	0	0	0	0	1	0	1	0	0	0	0	0	0	0	0	0	0	1	2	4	1	3	4	1
2	1	1	2	0	2	3	2	2	0	0	0	0	0	0	0	1	0	0	0	0	1	0	0	0	0	1	0	0	0	0	0	0	0	0	1	3	3	1	2	3	1
1	1	2	3	1	7	3	2	2	0	0	0	0	0	0	1	0	0	0	0	0	1	0	0	0	0	0	0	0	0	0	0	0	0	0	3	1	3	1	2	2	2
1	1	1	3	1	7	5	2	1	0	1	0	0	0	0	0	1	0	0	0	0	0	1	0	0	0	0	0	0	0	0	0	0	0	0	2	1	3	2	2	2	2
2	1	1	2	0	4	3	3	2	0	0	0	0	1	0	0	0	0	0	0	0	0	0	0	0	0	0	0	0	0	0	0	0	1	0	1	2	2	1	2	2	1
1	1	2	3	1	7	3	3	1	0	0	0	0	0	0	1	0	0	0	0	0	1	0	0	0	0	0	0	0	0	0	0	0	0	0	1	2	4	1	2	4	1
1	1	1	1	0	1	3	2	1	0	0	0	0	1	0	0	0	0	0	1	0	0	1	0	0	0	0	0	0	0	0	0	0	0	0	1	1	3	2	3	3	1
1	1	1	1	0	1	5	2	1	0	0	0	0	0	0	0	1	0	0	0	0	0	0	1	0	0	0	0	0	0	0	0	0	0	0	1	3	3	1	2	2	1
2	1	2	2	0	1	5	2	1	0	0	0	0	1	0	0	0	0	0	0	0	0	0	0	1	0	0	0	0	0	0	0	0	0	0	1	3	2	1	2	3	1
2	1	1	3	0	7	2	2	1	0	0	0	0	0	0	0	0	0	0	1	0	1	0	0	0	0	0	0	0	0	0	0	0	0	0	4	1	2	1	2	4	2
1	1	2	1	0	1	3	2	1	0	0	0	0	0	0	0	0	0	0	1	0	0	1	0	0	0	0	0	0	0	0	0	0	0	0	1	3	3	3	2	2	1
2	1	2	2	0	1	3	1	3	0	1	0	0	0	0	0	0	0	0	0	0	1	0	0	0	0	0	0	0	0	0	0	0	0	0	1	1	3	1	3	2	1
2	1	1	3	1	7	5	1	3	0	0	0	0	0	0	0	1	0	0	0	0	0	1	0	0	0	0	0	0	0	0	0	0	0	0	6	3	3	1	2	2	1
2	1	1	2	0	1	3	3	1	0	0	0	0	0	0	0	1	0	0	0	0	0	1	0	1	0	0	0	0	0	0	0	0	0	0	1	2	3	1	2	4	1
2	2	1	2	0	6	1	3	1	0	0	0	0	0	0	0	1	0	0	0	0	1	0	0	0	0	0	0	0	0	0	0	0	0	0	6	2	2	1	1	2	1
1	1	1	2	0	1	3	3	1	0	0	1	0	0	0	0	0	0	0	0	0	0	0	1	0	0	0	0	0	0	0	0	0	0	0	1	3	1	1	2	3	1
1	1	1	2	0	5	5	3	1	0	0	1	0	0	0	0	0	0	0	0	0	0	1	0	0	0	0	0	0	0	0	0	0	0	0	1	2	3	1	2	2	1
1	2	2	2	0	5	5	3	3	0	0	0	0	0	0	0	0	1	0	0	0	0	0	0	1	0	0	0	0	0	0	0	0	0	0	6	3	3	1	2	2	1
2	1	2	3	1	7	3	2	3	0	0	0	0	0	0	1	0	0	0	0	0	0	0	0	1	0	0	0	0	0	0	0	0	0	0	3	2	2	1	2	3	2
1	1	1	3	0	7	3	3	1	0	0	0	0	0	0	1	0	0	0	0	0	0	1	1	0	0	0	0	0	0	0	0	0	0	0	5	3	3	1	2	2	1
2	1	2	2	0	4	3	2	2	0	0	0	0	1	0	0	0	0	0	0	0	0	0	1	0	0	0	0	0	0	0	0	0	0	0	8	1	3	1	2	3	2
1	1	2	3	1	7	5	2	2	0	0	0	0	0	0	0	1	0	0	0	0	0	0	0	0	0	0	0	0	0	0	1	0	0	0	7	3	3	1	2	3	2
2	1	1	1	0	4	3	3	1	0	0	0	0	0	1	0	0	0	0	0	0	0	0	0	0	0	0	0	1	0	0	0	0	0	0	1	2	3	1	2	3	1
2	1	1	2	0	1	3	3	1	0	0	0	0	1	0	0	0	0	0	0	0	0	1	0	0	0	0	0	0	0	0	0	0	0	0	1	2	2	1	3	4	1
1	1	2	3	0	7	3	1	1	0	0	0	0	0	0	0	0	0	0	1	0	0	1	0	0	0	0	0	0	0	0	0	0	0	0	4	2	3	1	2	2	2
2	1	1	2	0	5	5	2	3	0	0	0	0	0	0	0	0	1	0	0	0	0	0	0	1	0	0	0	0	0	0	0	0	0	0	5	1	2	1	2	3	1
1	1	1	2	0	4	3	2	1	0	0	0	0	0	0	0	0	1	0	0	0	0	0	1	0	0	0	0	0	0	0	0	0	0	0	1	1	3	1	2	2	1
1	1	2	3	0	7	3	3	3	0	0	0	0	1	0	0	0	0	0	0	0	0	1	0	0	0	0	0	0	0	0	0	0	0	0	4	2	3	1	2	4	2
1	1	2	3	0	7	1	3	3	0	0	0	0	0	0	1	0	0	0	0	0	0	0	0	0	0	1	0	0	0	0	0	0	0	0	3	1	2	1	2	3	2
2	1	1	2	0	1	3	2	3	0	0	1	0	1	0	0	0	0	0	0	0	1	0	0	0	0	0	0	0	0	0	0	0	0	0	1	3	2	2	3	3	1
2	1	1	3	0	7	5	2	1	0	0	0	0	0	0	1	0	0	0	0	0	1	0	0	0	0	0	0	0	0	0	0	0	0	0	3	2	3	1	2	4	2
2	1	1	2	0	6	3	2	2	0	0	0	0	0	1	0	0	0	0	0	0	1	0	0	0	0	0	0	0	0	0	0	0	0	0	1	1	3	1	3	2	1
2	2	1	2	0	5	5	2	1	1	0	0	0	0	0	0	0	0	0	0	0	1	0	0	0	0	0	0	0	0	0	0	0	0	0	5	2	3	1	2	3	1
2	1	1	2	0	2	3	2	1	0	0	0	0	1	0	0	0	0	0	0	0	1	0	0	0	0	0	0	0	0	0	0	0	0	0	1	3	3	1	2	3	1
2	1	1	1	1	3	3	3	3	1	0	0	0	0	0	0	0	0	0	1	0	1	0	0	0	0	0	0	0	0	0	0	0	0	0	1	1	3	2	2	2	1
2	1	2	2	1	2	3	2	1	0	0	0	0	1	0	0	0	0	0	0	0	0	0	0	0	0	0	0	0	0	1	0	0	0	0	1	3	3	1	3	4	1
1	1	1	3	0	7	5	3	2	0	1	0	0	0	0	0	0	0	0	0	0	1	0	0	0	0	0	0	0	0	0	0	0	0	0	2	1	3	1	2	2	2
1	2	1	3	0	7	5	2	2	0	1	0	0	0	0	0	0	0	0	0	0	1	0	0	0	0	0	0	0	0	0	0	0	1	0	2	1	2	1	2	3	2
1	1	1	1	0	5	3	2	2	0	0	0	0	0	0	0	0	1	0	0	0	0	0	0	1	0	0	0	0	0	0	0	0	0	0	6	3	2	1	2	3	1
1	1	2	1	0	5	5	2	3	0	0	0	0	0	0	0	1	0	0	0	0	0	0	0	1	0	0	0	0	0	0	0	0	0	0	6	1	2	1	3	3	1
1	1	1	3	0	7	5	2	1	0	0	0	0	0	0	1	0	0	0	0	0	1	0	0	0	0	0	0	0	0	0	0	0	0	0	3	2	3	1	2	2	2
1	1	1	2	0	2	1	3	1	0	0	1	0	0	0	0	0	0	0	0	0	1	0	0	0	0	0	0	0	0	0	0	0	0	0	1	1	1	1	2	2	1
1	1	2	3	1	7	3	2	1	0	1	0	0	0	0	0	0	0	0	0	0	1	0	0	0	0	0	0	0	0	0	0	0	0	0	2	1	4	1	3	3	2
2	1	1	2	0	1	5	2	3	0	0	0	0	1	1	0	0	0	0	0	0	0	0	0	1	0	0	0	0	0	0	0	0	0	0	1	1	2	2	2	2	1
2	1	1	2	0	1	3	2	2	0	0	1	0	0	0	0	0	0	0	0	0	0	0	0	0	0	0	0	0	0	0	0	1	0	0	1	3	1	1	2	2	1
2	1	1	2	0	1	1	2	3	0	0	0	1	0	0	0	0	0	0	0	0	0	0	0	0	0	1	0	0	0	0	0	0	0	0	6	2	2	1	2	3	1
2	1	1	2	0	1	3	2	3	0	0	0	0	1	0	0	0	0	0	0	0	0	0	0	0	0	1	0	0	0	0	0	0	0	0	1	3	3	1	2	3	1
2	2	2	2	0	6	1	2	1	0	0	0	0	0	1	0	0	0	0	0	0	0	0	0	1	0	0	0	0	0	0	0	0	0	0	6	2	3	1	2	2	1
1	1	2	3	0	7	5	3	3	0	0	0	0	0	0	0	0	1	0	0	0	0	1	0	0	0	0	0	0	0	0	0	0	0	0	7	3	2	1	3	4	2
2	1	2	2	1	2	2	2	3	0	0	0	0	1	0	0	0	0	0	0	0	1	0	0	0	0	0	0	0	0	0	0	0	0	0	1	1	4	1	2	2	1
1	1	2	1	0	5	5	3	1	0	0	0	0	0	0	0	0	1	0	0	0	0	1	0	1	0	0	0	0	0	0	0	0	0	0	5	2	3	1	2	3	1
2	2	2	3	0	7	5	2	3	0	0	0	0	0	0	0	1	0	0	0	0	0	1	1	0	0	0	0	0	0	0	0	0	0	0	6	2	3	1	2	1	1
2	1	2	3	0	5	2	2	1	0	0	0	0	0	0	0	0	0	0	0	1	0	1	0	0	0	0	0	0	0	0	0	0	0	0	1	3	3	1	3	4	1
2	1	2	3	0	7	5	2	1	0	1	0	0	0	0	0	0	0	0	0	0	0	1	0	0	0	0	0	0	0	0	0	0	0	0	2	1	3	1	2	2	2
2	1	1	2	0	6	3	2	2	0	0	0	0	1	0	0	0	0	0	0	0	1	0	0	0	0	0	0	0	0	0	0	0	0	0	1	1	3	1	2	3	1
2	1	2	2	0	2	2	2	3	0	0	0	0	1	0	0	0	0	0	0	0	0	0	0	1	0	0	0	0	0	0	0	0	0	0	1	2	3	1	2	4	1
2	1	2	2	0	2	3	3	1	0	0	0	0	0	1	0	1	0	0	0	0	0	1	0	0	0	0	0	0	0	0	0	0	0	0	1	1	3	2	2	3	1
1	1	1	3	0	7	5	2	1	0	1	0	0	0	0	0	0	0	0	0	0	1	0	0	0	0	0	0	0	0	0	0	0	0	0	2	1	3	1	2	2	2
1	1	2	3	1	7	5	3	2	0	0	0	0	0	0	0	1	0	0	0	0	1	0	0	0	0	0	0	0	0	0	0	0	0	0	7	1	3	1	2	3	2
1	1	1	3	0	7	5	2	2	0	1	0	0	0	0	1	0	0	0	0	0	1	0	0	0	0	0	0	0	0	0	0	0	0	0	3	1	3	2	3	2	2
1	1	1	2	0	6	3	2	1	0	0	0	0	1	0	0	0	0	0	0	0	1	0	0	0	0	0	0	0	0	0	0	1	0	0	1	1	3	1	2	3	1
2	1	1	3	1	7	3	2	2	0	0	0	0	0	0	1	0	0	0	0	0	0	0	0	0	0	1	0	0	0	0	0	0	0	0	8	1	3	1	2	2	2
1	2	2	2	0	2	3	3	2	0	0	1	1	0	0	0	0	0	0	0	0	1	0	0	0	0	0	0	0	0	0	0	0	0	0	1	2	3	2	2	2	1
1	2	1	1	1	5	1	2	3	0	0	0	0	0	0	0	0	1	0	0	0	0	1	0	0	0	0	0	0	0	0	0	0	0	0	6	2	3	1	3	4	1
1	1	1	2	1	2	2	2	3	0	0	0	1	0	0	0	0	0	0	0	0	1	0	0	0	0	0	0	0	0	0	0	0	0	0	1	1	3	1	3	4	1
2	2	1	2	0	2	1	2	1	0	0	0	0	0	0	1	0	0	0	0	0	0	0	0	1	0	0	0	0	0	1	0	0	0	0	1	3	3	1	1	1	1
1	1	1	2	1	2	2	1	2	0	0	0	0	1	0	0	0	0	0	0	0	1	1	0	0	0	0	0	0	0	0	0	0	0	0	1	3	4	1	3	4	1
1	1	2	1	0	5	5	2	1	0	0	0	0	0	0	0	0	1	0	0	0	0	0	0	0	0	0	0	0	0	0	0	1	0	0	5	1	3	1	2	2	1
1	1	2	3	0	7	3	2	2	0	0	0	0	1	0	0	0	0	0	0	0	1	0	1	0	0	0	0	0	0	0	0	0	0	0	4	1	3	1	2	3	2
2	1	1	3	0	7	5	2	3	0	0	0	0	0	0	1	0	0	0	0	0	0	1	0	0	0	0	0	0	0	0	0	0	0	0	3	3	3	1	2	4	2
1	1	2	2	1	1	3	3	1	0	0	0	0	1	0	0	0	0	0	0	0	0	1	0	0	0	1	0	0	0	0	0	0	0	0	1	2	4	1	2	3	1
1	1	1	2	0	6	5	3	3	0	0	1	0	0	0	0	0	0	0	0	0	1	0	0	0	0	0	0	0	0	0	0	0	0	0	1	3	3	1	2	4	1
1	1	1	3	0	7	5	2	2	0	0	0	0	0	0	1	0	0	0	0	0	1	1	1	0	0	0	0	0	0	0	1	0	0	0	3	3	3	1	2	4	2
2	1	1	2	0	2	3	2	2	0	1	0	0	0	0	0	0	0	0	0	0	0	1	0	0	0	0	0	0	0	0	0	0	0	0	1	2	3	1	3	3	1
2	1	2	3	0	7	5	1	2	0	0	0	0	0	0	1	0	0	0	0	0	0	0	1	0	0	0	0	0	0	0	0	0	0	0	3	3	3	1	2	2	2
2	1	1	2	0	1	3	3	2	0	0	0	1	0	0	0	0	0	0	0	0	1	0	1	0	0	0	0	0	0	0	0	0	0	0	1	2	2	1	2	3	1
2	1	1	2	0	1	3	2	3	0	0	1	0	0	0	0	0	0	0	0	0	0	1	0	0	0	0	0	0	0	0	0	0	0	0	1	2	3	1	2	3	1
1	1	2	3	1	7	2	2	3	0	0	0	0	0	0	1	0	0	0	0	0	0	0	0	0	1	0	0	0	0	0	0	0	0	0	1	3	3	1	3	4	1
1	1	1	2	1	1	3	2	1	0	0	0	1	0	0	0	0	0	1	0	0	0	0	0	1	0	0	0	0	0	0	0	0	0	0	1	3	3	2	2	2	1
1	1	1	2	0	4	5	3	3	1	0	0	0	0	0	0	0	0	0	0	0	0	0	0	0	0	0	0	0	0	0	0	0	1	0	1	3	3	1	2	3	1
1	1	1	2	1	1	3	3	2	0	0	0	0	1	0	0	0	1	0	0	0	1	0	1	0	0	0	0	0	0	0	0	0	0	0	1	2	2	2	2	2	1
1	1	1	2	0	2	3	3	3	1	0	0	0	0	0	0	0	0	0	0	0	0	1	1	0	0	1	0	0	0	0	0	0	0	0	1	3	3	1	2	3	1
1	1	1	2	1	1	2	3	3	0	0	0	0	0	0	1	0	0	0	0	0	1	0	0	0	1	0	0	0	0	0	0	0	0	0	1	2	3	1	2	3	1
1	1	1	2	0	1	3	2	3	0	0	0	0	0	1	0	0	1	1	0	0	0	0	0	1	0	0	0	0	0	0	0	0	0	0	1	1	3	3	3	4	1
1	2	1	2	1	2	2	2	1	1	0	0	0	0	0	0	0	0	0	0	0	0	0	0	0	0	1	0	0	0	0	0	0	0	0	1	1	3	1	3	3	1
2	1	2	2	0	1	5	2	2	0	0	0	0	0	0	0	0	0	0	0	1	0	1	0	0	0	0	0	0	0	0	0	0	0	0	6	2	2	1	2	2	1
2	1	2	2	0	2	3	2	1	1	0	0	0	0	0	0	0	0	0	0	0	0	1	1	0	0	0	0	0	0	0	0	0	0	0	1	2	4	1	2	2	1
1	1	2	3	0	7	5	3	3	0	1	0	0	0	0	0	0	0	0	0	0	1	0	0	0	0	0	0	0	0	0	0	0	0	0	2	2	3	1	2	3	2
1	1	1	2	0	2	2	1	1	0	0	0	0	1	0	0	0	0	0	0	0	1	0	0	0	0	0	0	0	0	0	0	0	0	0	1	2	2	1	2	3	1
1	1	1	2	0	1	3	1	3	0	0	0	0	1	0	0	0	0	0	0	0	0	0	1	0	0	0	0	0	0	0	0	0	0	0	1	3	3	1	2	2	1
2	1	1	3	0	7	5	1	3	0	0	0	0	0	0	1	0	0	0	0	0	1	0	0	0	0	0	0	0	0	0	0	0	0	0	3	3	3	1	3	4	2
2	1	2	3	1	7	5	1	1	0	0	0	0	0	0	1	0	0	0	0	0	1	0	0	0	0	0	0	0	0	0	0	0	0	0	3	3	3	1	2	2	2
1	1	1	2	0	1	3	3	2	0	0	0	0	0	1	0	0	0	0	0	0	1	0	0	0	0	0	0	0	0	0	0	0	0	0	1	3	3	1	3	4	1
1	1	1	2	0	2	3	1	2	1	0	0	0	0	0	0	0	0	1	0	0	0	1	1	0	0	0	0	0	0	0	0	0	0	0	1	2	3	2	3	2	1
2	1	2	3	0	7	5	2	3	0	0	0	0	0	0	1	0	0	0	0	0	0	0	0	1	0	0	0	0	0	0	0	0	0	0	7	3	4	1	2	3	2
1	1	1	2	0	2	4	3	1	1	0	0	0	0	0	0	0	0	0	0	0	0	0	0	1	0	0	0	0	0	0	0	0	0	0	1	2	2	1	2	3	1
2	1	1	2	0	2	3	3	1	0	0	1	1	0	0	0	0	0	0	0	0	1	0	0	0	0	0	0	0	0	0	0	0	0	0	1	1	4	1	3	4	1
1	1	2	2	0	1	3	2	1	0	0	0	0	1	0	0	0	0	0	0	0	0	0	0	0	1	0	0	0	0	0	0	0	0	0	1	2	3	1	2	4	1
2	1	2	2	1	2	3	2	1	0	0	0	0	1	0	0	0	0	0	0	0	1	0	0	0	0	0	0	0	0	0	0	0	0	0	1	1	4	1	2	2	1
2	1	1	3	0	7	5	3	3	0	0	0	0	1	0	0	0	0	0	0	0	0	1	0	0	0	0	0	0	0	0	0	0	0	0	6	1	3	1	2	4	1
2	1	2	3	0	7	5	2	1	0	1	0	0	0	0	0	0	0	0	0	0	1	0	0	0	0	0	0	0	0	0	0	0	0	0	2	2	2	1	2	4	2
1	1	1	3	0	7	5	1	3	0	0	0	0	0	0	1	0	0	0	0	0	1	0	0	0	0	0	0	0	0	0	0	0	0	0	3	3	3	1	2	2	2
2	2	2	2	0	2	1	3	1	0	0	0	0	0	0	0	1	0	0	0	0	1	0	0	0	0	0	0	0	0	0	0	0	0	0	1	1	3	1	2	1	1
2	1	1	2	0	1	3	2	1	0	0	0	0	1	0	0	0	0	0	0	0	0	0	1	0	0	0	0	0	0	0	0	0	0	0	1	3	3	1	2	2	1
1	1	2	3	0	7	3	3	1	0	1	0	0	0	0	0	0	0	0	0	0	0	0	1	0	0	0	0	0	0	0	0	0	0	0	2	2	3	1	2	4	2
2	1	1	1	0	6	3	3	3	0	1	0	0	0	0	0	0	0	0	0	0	0	0	0	1	0	0	0	0	0	0	0	0	0	0	1	1	2	1	3	3	1
1	1	2	3	0	7	5	2	2	0	0	0	0	0	0	1	0	0	0	0	0	0	1	0	0	0	0	0	0	0	0	0	0	0	0	3	2	3	1	2	2	2
2	1	1	2	0	2	3	1	1	0	0	0	0	0	1	0	0	0	0	0	0	0	0	0	0	0	0	0	1	0	0	0	0	0	0	1	1	2	1	3	4	1
2	1	1	2	0	2	2	3	2	0	0	0	0	1	0	0	0	0	0	0	0	0	1	0	0	0	0	0	0	0	0	0	0	0	0	1	1	4	1	2	2	1
2	1	2	2	0	2	3	2	1	0	0	0	0	0	1	0	0	0	0	0	0	1	0	0	0	0	0	0	0	0	0	0	0	0	0	1	2	3	1	2	2	1
2	1	1	2	1	2	3	2	1	0	0	0	1	0	0	1	0	0	0	0	0	1	0	0	0	0	0	0	0	0	0	0	0	0	0	1	2	3	2	2	2	1
2	1	1	3	1	7	2	2	2	0	0	0	0	0	0	1	0	0	0	0	0	1	0	0	0	0	0	0	0	0	0	0	0	0	0	3	1	4	1	2	2	2
1	1	1	3	1	7	3	2	2	0	0	0	0	1	0	0	0	0	0	0	0	1	0	0	0	0	0	0	0	0	0	0	0	0	0	4	1	3	1	2	3	2
1	2	1	2	0	2	1	3	1	0	0	1	0	0	0	0	0	0	0	0	0	0	0	0	0	0	0	0	0	0	0	0	0	1	0	1	2	1	1	2	2	1
2	1	1	2	0	4	3	2	1	0	0	0	0	0	0	0	1	0	0	0	0	1	0	0	0	0	0	0	0	0	0	0	0	0	0	1	1	3	1	2	3	1
1	1	2	3	0	7	3	2	1	0	1	0	0	0	0	0	0	0	0	0	0	0	0	0	0	1	0	0	0	0	0	0	0	1	0	2	1	3	1	3	4	2
2	1	2	3	0	7	5	2	1	0	1	0	0	0	0	0	0	0	0	0	0	0	1	0	0	0	0	0	0	0	0	0	0	0	0	2	1	3	1	2	3	2
2	1	2	2	0	2	1	2	1	0	0	0	0	1	0	0	0	0	0	0	0	0	1	0	0	0	0	0	0	0	0	0	0	0	0	1	3	3	1	1	2	1
1	2	1	2	0	2	1	2	1	0	0	0	0	1	0	0	0	0	0	0	0	1	0	0	0	0	0	0	0	0	0	0	0	0	0	1	2	3	1	2	2	1
1	1	2	3	0	7	5	2	1	0	0	0	0	0	0	1	0	0	0	0	0	1	0	0	0	0	0	0	0	0	0	0	0	0	0	3	1	3	1	3	3	2
2	1	1	3	0	7	1	2	1	0	0	0	0	0	0	0	0	0	0	1	0	1	0	0	0	0	0	0	0	0	0	0	0	0	0	6	1	3	1	2	4	2
2	1	1	2	0	1	3	2	1	0	0	0	0	0	0	0	0	0	1	0	0	0	1	0	0	0	0	0	0	0	0	0	0	0	0	1	1	3	1	2	4	1
1	1	1	2	0	3	1	1	3	0	0	0	0	0	0	1	0	0	1	0	0	0	1	1	0	0	0	0	0	0	0	0	0	0	0	1	1	3	2	1	4	1
2	1	2	3	0	7	3	2	1	0	0	0	0	0	0	0	0	0	0	1	0	0	0	0	1	0	0	0	0	0	0	0	0	0	0	8	2	3	1	3	4	2
2	2	2	3	0	7	5	2	1	0	0	0	1	0	0	0	0	0	0	0	0	0	0	0	1	0	0	0	0	0	0	0	0	0	0	6	3	3	1	3	3	1
1	1	1	3	0	7	2	3	3	0	0	0	0	0	0	1	0	0	0	0	0	0	0	0	0	0	0	0	0	0	0	0	1	0	0	3	3	3	1	2	2	2
2	1	1	1	0	5	1	1	2	0	0	0	0	0	0	0	0	1	0	0	0	0	1	0	0	0	0	0	0	0	0	0	0	0	0	6	2	3	1	2	3	1
1	1	1	1	0	4	5	2	1	1	0	0	0	0	0	0	0	0	0	0	0	0	1	0	0	0	0	0	0	0	0	0	0	0	0	1	2	3	1	3	2	1
2	1	1	3	1	7	5	2	1	0	0	0	0	0	0	1	0	0	0	0	0	1	0	0	0	0	0	0	0	0	0	0	0	0	0	3	2	3	1	2	2	2
2	1	1	2	0	1	3	3	1	0	0	0	0	0	1	0	0	0	0	0	0	0	0	0	1	0	0	0	0	0	0	0	0	0	0	1	2	2	1	3	4	1
2	1	2	1	0	4	5	2	1	1	0	0	0	0	0	0	0	0	0	0	0	0	1	1	0	0	0	0	0	0	0	0	0	0	0	1	2	3	1	2	2	1
1	1	2	3	1	7	3	2	1	0	0	0	0	0	0	1	0	0	0	0	0	1	0	0	0	0	0	0	0	0	0	0	0	0	0	3	1	3	1	3	4	2
1	1	1	3	0	7	5	2	1	0	0	0	0	1	0	0	0	0	0	0	0	1	0	1	0	0	0	0	0	0	0	0	0	0	0	7	2	2	1	2	3	2
1	1	2	2	0	2	3	3	1	0	0	1	0	0	0	0	0	0	0	0	0	0	1	0	0	0	0	0	0	0	0	0	0	0	0	1	2	3	1	2	3	1
1	2	1	2	0	5	3	2	1	0	0	0	0	0	0	0	0	1	0	0	0	0	0	0	0	0	0	1	0	0	0	0	0	0	0	6	2	3	1	2	2	1
1	1	2	3	0	7	5	3	2	0	0	0	0	0	0	0	0	1	0	0	0	0	0	0	1	0	0	0	0	0	0	0	0	0	0	6	2	3	1	2	3	1
2	1	2	2	1	2	3	2	1	0	0	0	1	0	0	0	0	0	0	0	0	0	1	0	0	0	0	0	0	0	0	0	0	0	0	1	1	3	1	2	4	1
2	1	1	2	0	1	3	2	1	0	0	0	0	0	1	0	0	0	0	0	0	0	0	0	1	0	0	0	0	0	0	0	0	0	0	1	1	3	1	2	3	1
2	1	1	2	0	2	3	2	1	0	0	0	0	1	0	0	0	0	0	0	0	0	0	0	1	0	0	0	0	0	0	0	0	0	0	1	3	3	1	2	3	1
2	1	2	3	0	7	3	1	1	0	0	0	0	0	0	1	0	0	0	0	0	0	1	0	0	0	0	0	0	0	0	0	0	0	0	3	2	3	1	2	4	2
1	1	1	2	0	2	3	2	1	1	0	0	0	0	0	0	0	0	0	0	0	1	0	0	0	0	0	0	0	0	0	0	0	0	0	1	3	2	1	2	3	1
2	1	2	2	0	1	1	3	2	0	0	0	0	1	0	0	0	0	0	0	0	1	0	1	0	0	0	0	0	0	0	0	0	0	0	6	1	3	1	2	3	1
1	1	2	3	0	7	3	2	3	0	0	0	0	0	0	1	0	0	0	0	0	0	0	0	0	0	0	0	1	0	0	0	0	0	0	3	1	3	1	2	2	2
1	1	2	2	0	2	3	2	1	0	0	0	0	0	1	0	0	0	0	0	0	1	0	0	0	0	0	0	0	0	0	0	0	0	0	1	3	3	1	2	3	1
2	1	2	2	0	2	2	2	1	0	0	0	0	1	0	0	0	0	0	0	0	1	0	1	0	0	0	0	0	0	0	0	0	0	0	1	1	4	1	2	3	1
2	1	2	1	0	1	3	2	1	0	0	0	0	0	1	0	0	0	0	0	0	1	0	0	0	0	0	0	0	0	0	0	0	0	0	1	1	3	1	3	3	1
1	1	2	3	0	7	5	2	1	0	1	0	0	0	0	0	0	0	0	0	0	0	1	0	0	0	0	0	0	0	0	0	0	0	0	6	2	3	1	3	2	1
2	1	2	3	0	7	2	2	1	0	0	0	0	0	0	1	0	0	0	0	0	0	1	0	0	0	0	0	0	0	0	0	0	0	0	3	3	3	1	2	2	2
2	1	1	3	0	7	3	2	2	0	0	0	0	0	0	0	0	0	0	0	1	0	1	0	0	0	0	0	0	0	0	0	0	0	0	7	2	2	1	2	2	2
1	1	1	2	0	1	3	2	1	0	0	0	0	0	0	1	0	0	0	0	0	0	1	0	0	0	0	0	0	0	0	0	0	0	0	1	1	3	1	3	4	1
2	1	2	2	0	1	1	2	1	1	0	0	0	0	0	0	0	0	0	0	0	0	1	0	0	0	0	0	0	0	0	0	0	0	0	1	3	2	1	2	3	1
2	1	2	1	0	1	5	2	2	0	0	0	0	1	1	0	0	0	0	0	0	0	0	0	1	0	0	0	0	0	0	0	0	0	0	1	2	2	2	2	3	1
2	1	1	1	0	1	3	2	1	0	0	0	0	0	1	0	0	0	0	0	0	1	0	0	0	0	0	0	0	0	0	0	0	0	0	1	3	3	1	2	2	1
1	2	2	2	0	2	3	2	1	1	0	0	0	0	0	0	0	0	0	0	0	0	1	0	0	0	0	0	0	1	0	0	0	0	0	1	3	1	1	3	3	1
2	2	1	2	0	4	3	2	1	0	0	0	0	0	0	1	0	0	0	0	0	1	0	0	0	0	0	0	0	0	0	0	0	0	0	3	2	3	1	2	2	2
2	1	1	1	1	1	4	2	1	0	0	0	0	0	1	0	0	0	0	0	0	0	1	0	0	0	0	0	0	0	0	0	0	0	0	1	2	3	1	3	4	1
1	1	2	2	0	4	5	2	3	0	0	1	0	0	0	0	0	0	0	0	0	0	0	1	0	0	0	0	0	0	0	0	0	0	0	1	1	2	1	2	3	1
1	1	1	2	0	2	3	2	1	1	0	1	0	0	0	0	0	0	0	0	0	0	1	1	0	0	0	0	0	0	0	0	0	0	0	1	2	3	2	3	4	1
1	1	2	3	0	7	5	3	2	0	0	0	0	0	0	1	0	0	0	0	0	1	0	0	0	0	0	0	0	0	0	0	0	0	0	3	3	3	1	3	3	2
2	2	2	3	0	7	1	2	1	0	0	0	0	0	0	1	0	0	0	0	0	0	0	0	0	0	1	0	0	0	0	0	0	0	0	1	1	2	1	1	2	1
2	1	1	2	0	2	1	3	1	1	0	0	0	0	0	0	0	1	0	0	0	0	0	0	1	0	0	0	0	0	0	0	0	0	0	1	1	2	2	2	2	1
2	1	2	3	1	7	3	1	1	0	0	0	0	0	0	1	0	0	0	0	0	1	0	0	0	0	0	0	0	0	0	0	0	0	0	3	1	4	1	3	2	2
2	1	1	1	0	6	1	3	3	0	0	0	0	1	1	0	0	0	0	0	0	1	0	0	0	0	0	0	0	0	0	0	0	0	0	1	1	3	3	1	4	1
2	1	1	2	0	2	3	3	3	0	0	1	0	0	0	0	0	0	0	0	0	0	0	0	1	0	0	0	0	0	0	0	0	0	0	1	1	3	1	2	2	1
1	1	2	3	0	7	5	2	1	0	0	1	0	0	0	0	0	0	0	0	0	1	1	0	0	0	0	0	0	0	0	0	0	0	0	7	2	3	1	2	2	2
2	1	1	1	0	3	3	2	1	1	0	0	0	0	0	0	0	1	1	0	0	0	0	0	0	0	1	0	0	0	0	0	0	0	0	1	3	3	3	2	2	1
1	1	1	3	0	7	2	2	1	0	0	0	0	0	0	1	0	0	0	0	0	1	0	0	0	0	0	0	0	0	0	0	0	0	0	3	2	4	1	3	4	2
1	1	1	3	0	7	2	2	1	0	0	0	0	0	0	1	0	0	0	0	0	0	1	0	0	0	0	0	0	0	0	0	0	0	0	3	2	3	1	2	4	2
2	1	2	2	0	6	3	2	1	1	0	0	0	0	0	0	0	0	0	0	0	0	1	0	0	0	0	0	0	0	0	0	0	0	0	1	1	2	1	3	4	1
2	1	1	3	0	7	2	1	3	0	0	0	0	0	0	1	0	0	0	0	0	1	0	0	0	0	0	0	0	0	0	0	0	0	0	3	3	3	1	3	4	2
1	1	2	3	0	7	5	2	1	0	1	0	0	0	0	0	0	0	0	0	0	1	0	0	0	0	0	0	0	0	0	0	0	0	0	2	1	3	1	2	2	2
2	2	1	1	0	2	5	2	1	1	0	0	0	0	0	0	0	0	0	0	0	1	0	0	0	0	0	0	0	0	0	0	0	0	0	6	1	3	1	2	3	1
1	1	1	2	0	2	2	2	1	0	0	0	0	1	0	0	0	0	0	0	0	0	1	0	0	0	0	0	0	0	0	0	0	0	0	1	2	4	1	3	4	1
2	1	1	2	0	1	4	2	1	0	0	1	0	0	0	0	0	0	0	0	0	0	1	0	0	0	0	0	0	0	0	0	0	0	0	1	3	3	1	2	4	1
1	1	1	2	0	2	3	2	1	0	0	0	0	0	0	0	1	0	0	0	0	0	0	0	1	0	0	0	0	0	0	0	0	0	0	1	2	3	1	2	3	1
2	1	1	2	0	2	3	2	1	0	1	0	0	0	0	0	0	0	0	0	0	0	0	1	0	0	0	0	0	0	0	0	0	0	0	1	2	3	1	2	2	1
1	1	1	2	1	2	1	2	1	0	0	0	0	0	0	0	1	0	0	0	0	0	1	0	0	0	0	0	0	0	0	0	0	0	0	1	2	3	1	1	2	1
2	1	1	2	1	2	1	1	1	0	0	0	0	1	0	0	0	0	0	0	0	0	1	0	0	0	0	0	0	0	0	0	0	0	0	1	3	4	1	1	2	1
2	1	1	3	0	7	1	3	3	0	0	0	0	0	0	1	0	0	0	0	0	0	1	0	0	0	0	0	0	0	0	0	0	0	0	3	1	3	1	2	3	2
1	1	2	2	0	2	1	3	2	0	0	0	0	0	0	0	0	1	0	0	0	1	0	0	0	0	0	0	0	0	0	0	0	0	0	1	3	3	1	2	3	1
2	1	1	2	0	1	3	3	2	1	0	0	0	0	0	0	0	0	0	0	0	1	0	1	0	0	0	0	0	0	0	0	0	0	0	1	3	3	1	2	2	1
2	1	1	2	0	2	3	3	2	0	0	0	0	0	0	0	1	0	0	0	0	0	1	0	0	0	0	0	0	0	0	0	0	0	0	1	1	3	1	3	3	1
2	1	1	1	0	2	5	3	2	0	0	0	0	0	1	0	0	0	0	0	0	0	1	0	0	0	0	0	0	0	0	0	0	0	0	1	3	2	1	3	3	1
2	1	1	2	0	2	2	3	2	0	0	0	0	0	0	1	0	0	0	0	0	0	1	0	0	0	0	0	0	0	0	0	0	0	0	1	3	3	1	2	3	1
2	1	1	2	0	1	3	3	2	0	0	1	0	0	0	0	0	0	0	0	0	1	1	0	0	0	0	0	0	0	0	0	0	0	0	1	2	4	1	3	3	1
1	1	2	3	0	7	5	3	2	0	0	0	0	0	1	0	0	0	0	0	0	1	1	0	0	0	0	0	0	0	0	0	0	0	0	7	1	2	1	2	3	2
1	1	2	2	0	2	2	2	2	0	0	0	0	1	0	0	0	0	0	0	0	1	0	0	0	0	0	0	0	0	0	0	0	0	0	1	1	3	1	2	3	1
2	2	2	2	0	2	1	2	1	0	0	1	0	0	0	0	0	0	0	0	0	0	0	0	1	0	0	0	0	0	0	0	0	0	0	1	1	1	1	2	2	1
2	1	2	2	1	2	3	2	1	0	0	0	0	1	0	0	0	0	0	0	0	1	0	0	0	0	0	0	0	0	0	0	0	0	0	1	3	4	1	2	4	1
2	1	1	1	1	2	3	3	1	0	0	0	0	0	1	0	0	0	0	0	0	0	1	0	0	0	0	0	0	0	0	0	0	0	0	1	1	3	1	3	3	1
2	1	2	3	0	7	3	3	3	0	0	0	0	0	0	1	0	0	0	0	0	1	0	0	0	0	0	0	0	0	0	0	0	0	0	6	3	3	1	2	4	2
2	1	1	3	0	7	3	3	3	0	0	0	0	0	0	1	0	0	0	0	0	1	0	0	0	0	0	0	0	0	0	0	0	0	0	3	3	3	1	2	4	2
2	1	1	1	0	1	3	3	3	1	0	0	0	0	0	0	0	0	0	0	0	0	1	0	0	0	0	0	0	0	0	0	0	0	0	1	2	3	1	2	3	1
1	1	1	2	0	2	3	2	2	0	0	1	0	1	0	1	0	0	1	0	0	0	1	0	0	0	0	0	0	0	0	0	0	0	0	1	1	3	3	2	2	1
1	1	2	3	0	7	2	2	1	0	0	0	0	0	0	1	0	0	0	0	0	1	0	0	0	0	0	0	0	0	0	0	0	0	0	3	3	3	1	2	3	2
1	2	2	2	0	1	1	3	2	0	0	0	0	0	0	0	1	0	0	0	0	0	0	0	0	0	1	0	0	0	0	0	0	0	0	1	1	1	1	2	1	1
2	1	1	2	0	3	3	3	2	0	0	0	0	1	0	0	0	0	0	0	0	0	0	0	0	0	0	0	0	0	0	1	0	0	0	1	1	3	1	3	2	1
2	2	1	2	0	1	3	2	1	0	0	0	0	0	0	0	0	1	0	0	0	0	0	1	0	0	0	0	0	0	0	0	0	0	0	1	1	2	1	3	2	1
1	2	2	2	0	5	5	3	1	0	0	0	0	0	0	0	0	1	0	0	0	0	0	1	0	0	0	0	0	0	0	0	0	0	0	5	1	2	1	2	1	1
2	1	2	1	1	1	3	2	1	0	0	0	1	0	0	0	0	0	0	0	0	0	1	0	0	0	0	0	0	0	0	0	0	0	0	1	3	3	1	2	2	1
2	1	1	2	0	2	3	2	3	0	0	0	0	0	0	0	1	0	0	0	0	0	1	1	0	0	0	0	0	0	0	0	0	0	0	1	1	3	1	2	2	1
1	1	1	2	0	1	3	3	2	0	0	0	0	0	0	0	0	0	0	0	0	1	0	0	0	0	0	0	0	0	0	0	0	0	0	1	1	2	3	2	2	1
1	1	1	1	0	1	1	3	3	0	0	0	0	0	1	0	0	0	0	0	0	0	0	1	0	0	0	0	0	0	0	0	0	0	0	1	1	2	1	3	4	1
2	1	2	3	0	7	1	2	3	0	0	0	0	0	0	1	0	0	0	0	0	0	1	0	0	0	0	0	0	0	0	0	0	0	0	3	1	3	1	1	2	2
1	1	2	1	0	1	3	3	3	0	0	1	0	1	1	0	0	0	0	1	0	1	0	0	0	0	0	0	0	0	0	0	0	0	0	1	2	2	2	3	4	1
2	1	1	2	0	2	3	2	2	0	0	0	0	1	0	0	0	0	0	1	0	1	0	0	0	0	0	0	0	0	0	0	0	0	0	1	1	3	2	2	2	1
1	1	1	2	0	1	1	3	3	0	0	0	0	0	0	0	0	1	0	0	0	1	0	0	0	0	0	0	0	0	0	0	0	0	0	1	1	2	1	3	4	1
2	1	1	2	0	1	3	1	2	0	0	0	0	0	0	0	0	0	0	0	0	0	1	1	0	0	0	0	0	0	0	0	0	0	0	1	1	3	2	2	3	1
2	1	1	3	1	7	5	2	2	0	1	0	0	0	0	0	0	0	0	0	0	1	0	0	0	0	0	0	0	0	0	0	0	0	0	7	3	3	1	2	3	2
1	1	1	3	0	7	5	3	2	0	0	0	0	0	0	1	0	0	0	0	0	1	1	0	0	0	0	0	0	0	0	0	0	0	0	3	1	3	1	2	4	2
2	1	1	2	0	1	5	3	3	0	0	0	0	0	0	0	0	0	0	0	1	0	1	0	0	0	0	0	0	0	0	0	0	0	0	1	1	3	1	2	3	1
2	1	1	3	1	7	3	2	3	0	0	0	0	0	1	0	0	0	0	0	0	1	0	0	0	0	0	0	0	0	0	0	0	0	0	1	2	3	1	3	4	1
2	1	1	2	0	2	1	3	3	0	0	0	0	0	1	0	0	0	0	0	0	0	1	0	0	0	0	0	0	0	0	0	0	0	0	1	1	2	1	2	2	1
2	1	2	1	0	2	3	2	3	1	0	0	0	0	0	0	0	0	0	0	0	0	0	0	1	0	0	0	0	0	0	0	0	0	0	1	1	2	2	2	2	1
2	1	1	2	1	5	1	3	3	1	0	0	0	0	0	0	0	0	0	0	0	0	1	1	0	0	0	0	0	0	0	0	0	0	0	1	2	4	1	1	3	1
1	2	1	2	0	4	1	3	3	0	0	0	0	0	0	1	0	0	0	0	0	1	0	0	0	0	0	0	0	0	0	0	0	0	0	1	1	2	1	1	2	1
2	1	1	2	0	1	3	3	3	0	0	0	0	0	0	0	0	0	0	0	0	0	0	0	0	0	1	0	0	0	0	0	0	0	0	1	2	2	2	2	3	1
1	1	1	3	0	7	1	3	2	0	0	0	0	0	0	1	0	0	0	0	0	0	1	0	0	0	0	0	0	0	0	0	0	0	0	6	2	1	1	2	2	1
1	1	2	2	0	2	3	3	2	0	0	0	0	0	1	0	0	0	0	0	0	0	1	0	0	0	0	0	0	0	0	0	0	0	0	1	1	3	1	2	3	1
2	1	1	2	0	3	3	3	1	0	0	1	0	0	0	0	0	0	0	0	0	0	1	0	0	0	0	0	0	0	0	0	0	0	0	1	1	2	1	2	2	1
1	2	1	3	0	7	5	3	1	0	0	0	0	0	0	0	0	1	0	0	0	0	1	0	0	0	0	0	0	0	0	0	0	0	0	6	1	2	1	2	1	1
1	1	1	3	1	7	3	2	2	0	1	0	0	0	0	0	0	0	0	0	0	0	0	0	1	0	0	0	0	0	0	0	0	0	0	2	2	3	1	1	4	2
2	1	1	2	0	3	3	3	2	0	0	0	0	1	1	0	1	0	0	0	0	1	0	0	0	0	0	0	0	0	0	0	0	0	0	1	3	2	3	3	4	1
2	1	2	2	0	2	3	2	2	0	0	1	0	0	0	0	0	0	0	0	0	1	0	0	0	0	0	0	0	0	0	0	0	0	0	1	1	4	1	2	2	1
2	1	2	2	0	2	3	2	2	0	0	0	0	0	0	0	1	0	0	0	0	0	0	0	1	0	0	0	0	0	0	0	0	0	0	1	1	3	1	2	3	1
2	1	1	1	0	1	5	3	2	0	0	0	0	1	0	0	0	0	0	0	0	0	1	0	0	0	0	0	0	0	0	0	0	0	0	1	3	3	1	3	3	1
2	1	1	1	0	1	3	3	3	0	0	0	0	0	1	0	0	0	0	0	0	0	1	0	0	0	0	0	0	0	0	0	0	0	0	1	1	3	1	3	4	1
1	1	1	1	0	5	5	2	1	0	0	0	0	0	0	0	0	1	0	0	0	1	0	0	0	0	0	0	0	0	0	0	0	0	0	6	2	3	1	2	3	1
2	1	1	2	0	1	3	2	2	0	0	0	0	0	0	1	1	0	0	0	0	0	0	0	1	0	0	0	0	0	0	0	0	0	0	1	2	2	2	3	3	1
1	1	1	2	0	4	3	2	3	0	0	0	1	0	0	0	0	0	0	0	0	0	1	1	0	0	0	0	0	0	0	0	0	0	0	1	2	3	1	2	3	1
1	1	1	2	0	5	3	3	3	0	0	0	1	0	0	0	0	0	0	0	0	1	0	0	0	0	0	0	0	0	0	0	0	0	0	1	3	2	1	2	3	1
1	1	2	2	0	2	1	3	3	1	0	0	0	0	0	0	0	0	0	0	0	1	0	0	0	0	0	0	0	0	0	0	0	0	0	1	1	1	1	2	3	1
1	1	2	2	0	2	3	3	3	0	0	0	0	1	0	0	0	0	0	0	0	0	0	0	1	0	0	0	0	0	0	0	0	0	0	1	1	2	1	2	2	1
2	1	2	2	0	2	3	2	1	0	0	1	0	0	0	0	0	0	0	0	0	0	0	0	0	0	0	0	0	0	0	0	0	1	0	1	2	3	1	2	4	1
2	1	2	3	0	7	5	2	1	0	1	0	0	0	0	0	0	0	0	0	0	1	0	0	0	0	0	0	0	0	0	0	0	0	0	2	1	3	1	2	2	2
2	1	2	2	1	6	3	3	3	0	0	0	1	0	0	0	0	0	0	0	0	1	0	0	0	0	0	0	0	0	0	0	0	0	0	1	1	3	1	2	4	1
2	1	2	1	1	1	5	3	3	0	0	0	0	1	1	0	0	0	0	0	0	1	0	1	0	0	0	0	0	0	0	0	0	0	0	1	2	2	2	2	2	1
2	1	2	2	0	2	3	1	3	1	0	0	0	0	0	0	0	0	0	0	0	1	0	0	0	0	0	0	0	0	0	0	0	0	0	1	2	3	1	3	2	1
2	1	2	3	0	7	5	1	3	0	0	0	0	0	0	0	1	0	0	0	0	0	0	0	0	0	1	0	0	0	0	0	0	0	0	8	1	2	1	2	3	2
1	1	1	1	0	1	5	2	2	0	0	0	0	0	0	0	0	0	1	0	0	0	1	0	0	0	0	0	0	0	0	0	0	0	0	6	1	2	1	2	3	1
1	1	1	2	0	4	5	3	3	0	0	0	0	0	0	0	0	1	0	0	0	0	1	0	0	0	0	0	0	0	0	0	0	0	0	6	1	3	1	2	2	1
2	1	2	1	0	1	3	3	3	0	0	0	0	0	1	0	0	0	0	0	0	0	1	0	1	0	0	0	0	0	0	0	0	0	0	1	1	3	1	2	3	1
2	1	2	2	0	2	3	3	3	0	0	0	1	0	0	0	0	0	0	0	0	0	1	0	0	0	0	0	0	0	0	0	0	0	0	1	1	3	1	2	3	1
2	1	1	3	0	7	3	2	1	0	0	0	0	0	0	1	0	0	0	0	0	1	0	0	0	0	0	0	0	0	0	0	0	0	0	3	1	3	1	2	3	2
1	1	2	2	0	2	1	2	1	0	0	0	0	0	1	0	0	0	0	0	0	1	0	0	0	0	0	0	0	0	0	0	0	0	0	1	1	3	1	1	1	1
2	1	1	2	0	2	3	2	1	0	0	0	0	0	1	0	0	0	0	0	0	0	1	0	0	0	0	0	0	0	0	0	0	0	0	1	2	3	1	3	4	1
1	1	2	3	0	7	5	1	1	0	0	0	0	0	0	1	0	0	0	0	0	0	1	1	0	0	0	0	0	0	0	0	0	0	0	8	1	3	1	2	2	2
1	1	1	1	0	4	5	2	2	1	0	0	0	0	0	0	0	0	0	0	0	1	0	0	0	0	0	0	0	0	0	0	0	0	0	1	3	3	1	3	3	1
2	1	2	2	0	2	3	1	3	0	0	0	1	0	0	0	0	0	0	0	0	0	0	0	1	0	0	0	0	0	0	0	0	0	0	1	2	3	2	2	2	1
2	1	1	2	0	2	3	1	3	1	0	0	0	0	0	0	0	0	0	0	0	1	0	0	0	0	0	0	0	0	0	0	0	0	0	1	1	3	1	2	2	1
2	1	2	2	0	1	3	3	3	0	0	0	0	0	1	0	0	0	0	0	0	1	0	0	0	0	0	0	0	0	0	0	0	0	0	1	2	2	1	2	2	1
2	1	1	3	0	7	5	3	3	0	0	0	0	0	0	0	1	0	0	0	0	0	0	0	0	0	0	1	0	0	0	0	0	0	0	7	1	3	1	2	4	2
1	1	1	2	0	2	1	3	1	0	0	0	0	0	0	1	0	0	0	1	0	0	1	0	0	0	0	0	0	0	0	0	0	0	0	1	1	2	2	2	2	1
2	1	1	3	0	7	3	2	1	0	0	0	0	1	0	0	0	0	0	0	0	0	1	0	0	0	0	0	0	0	0	0	0	0	0	4	2	3	1	3	3	2
1	1	1	1	0	5	5	2	2	0	0	0	0	0	0	0	0	1	0	0	0	0	1	0	0	0	0	0	0	0	0	1	0	0	0	5	1	2	1	2	3	1
1	1	2	3	1	7	5	2	3	0	0	0	0	1	0	1	0	0	0	0	0	1	0	0	0	0	0	0	0	0	0	0	0	0	0	1	2	4	2	2	3	1
1	1	1	2	0	2	2	3	3	0	0	1	0	0	0	0	0	0	0	0	0	1	0	0	0	0	0	0	0	0	0	0	0	0	0	1	3	1	1	2	3	1
2	1	1	2	0	1	3	3	3	0	0	0	0	1	0	0	0	0	0	0	0	0	1	0	0	0	0	0	0	0	0	0	0	0	0	1	1	2	1	2	4	1
2	1	1	2	0	2	2	1	3	0	0	0	0	0	0	0	1	0	0	0	0	0	1	0	0	0	0	0	0	0	0	0	0	0	0	1	1	3	1	2	3	1
1	1	2	2	0	6	1	3	1	0	0	1	0	0	0	0	0	0	0	0	0	0	0	0	1	0	0	0	0	0	0	0	0	0	0	1	1	1	1	1	3	1
1	1	2	2	0	2	2	3	1	0	0	0	0	1	0	0	0	0	0	0	0	1	0	0	0	0	0	0	0	0	0	0	0	0	0	1	1	3	1	2	3	1
2	1	2	2	0	1	5	2	2	0	0	0	1	0	0	0	0	0	0	0	0	1	0	0	0	0	0	0	0	0	0	0	0	0	0	6	1	3	1	2	2	1
2	1	2	3	1	7	2	2	1	0	0	0	0	1	0	0	0	0	0	0	0	1	0	0	0	0	0	0	0	0	0	0	0	0	0	1	2	4	1	2	3	1
2	1	1	3	0	7	1	1	2	0	0	0	0	0	0	1	0	0	0	0	0	0	1	0	0	0	0	0	0	0	0	0	0	0	0	6	1	2	1	1	3	1
2	1	1	2	0	5	1	3	2	1	0	0	0	0	0	0	0	0	0	0	0	0	0	0	1	0	0	0	0	0	0	0	0	0	0	1	1	3	1	2	2	1
2	1	2	3	1	7	3	3	3	0	0	0	0	0	0	1	0	0	0	0	0	1	0	0	0	0	0	0	0	0	0	0	0	0	0	3	1	4	1	2	3	2
2	1	2	2	0	2	3	2	1	0	0	0	0	1	0	0	0	0	0	0	0	0	0	0	1	0	0	0	0	0	0	0	0	0	0	1	3	3	1	2	2	1
2	1	1	2	0	6	1	3	1	0	0	0	1	0	0	0	0	0	0	0	0	0	1	0	0	0	0	0	0	0	0	0	0	0	0	1	1	3	1	1	2	1
1	1	1	2	0	2	2	3	3	0	0	0	0	0	1	0	0	0	0	0	0	0	0	0	0	0	0	0	0	0	0	0	0	1	0	1	2	3	1	1	3	1
1	1	1	3	0	7	3	3	3	0	0	0	0	0	0	1	0	0	0	0	0	0	1	0	0	0	0	0	0	0	0	0	0	0	0	3	2	3	1	2	2	2
2	1	1	2	1	5	5	3	3	1	0	1	0	0	0	0	0	0	0	0	0	1	0	0	0	0	0	0	0	0	0	0	0	0	0	1	3	4	2	2	2	1
1	1	1	2	0	1	3	2	3	1	0	1	0	0	0	0	0	0	0	0	0	1	0	0	0	0	0	0	0	0	0	0	0	0	0	1	1	2	2	2	2	1
2	1	1	2	0	3	3	2	3	0	0	0	0	1	0	0	0	0	0	0	0	0	1	0	0	0	0	0	0	0	0	0	0	0	0	1	2	2	1	2	3	1
2	1	2	3	0	7	3	1	3	0	0	0	0	0	0	1	0	0	0	0	0	0	0	0	1	0	0	0	0	0	0	0	0	0	0	6	1	4	1	3	4	2
1	1	2	2	0	4	3	3	2	0	0	0	0	1	0	0	0	0	0	0	0	0	1	1	0	0	0	0	0	0	0	0	0	0	0	1	2	4	1	2	3	1
2	1	1	1	0	5	5	2	2	0	0	0	0	0	0	0	0	1	0	0	0	0	0	0	1	0	0	0	0	0	0	0	0	0	0	6	3	2	1	2	3	1
2	1	1	1	1	5	5	3	1	0	0	0	0	0	1	0	0	0	0	0	0	1	0	0	0	0	0	0	0	0	0	0	0	0	0	6	1	2	1	3	3	1
2	1	1	1	0	1	4	2	1	0	0	0	0	0	1	0	0	0	0	0	0	0	1	0	0	0	0	0	0	0	0	0	0	0	0	1	2	3	1	3	3	1
2	1	1	2	0	2	1	3	3	0	0	1	0	0	1	0	0	0	0	0	0	0	1	0	0	0	0	0	0	0	0	0	0	0	0	1	2	3	2	2	4	1
1	1	1	1	1	1	1	1	3	0	0	0	0	0	0	0	0	0	1	1	0	0	0	0	1	0	0	0	0	0	0	0	0	0	0	1	1	3	2	1	2	1
1	1	1	3	0	7	3	1	3	0	0	0	0	1	0	0	0	0	0	0	0	0	0	0	0	0	1	0	0	0	0	0	0	0	0	8	2	3	1	2	3	2
2	1	2	3	1	7	1	1	3	0	1	0	0	0	0	0	0	0	0	0	0	0	0	0	1	0	0	0	0	0	0	0	0	0	0	2	2	4	1	1	2	2
2	1	1	3	1	7	1	2	1	0	0	0	0	0	0	0	1	0	0	0	0	1	0	0	0	0	0	0	0	0	0	0	0	0	0	6	3	3	1	1	2	1
1	1	1	2	0	2	3	3	1	0	0	0	0	1	0	0	0	0	0	0	0	0	1	0	0	0	0	0	0	0	0	0	0	0	0	1	1	2	1	2	3	1
2	1	1	2	1	2	2	3	1	0	0	0	0	1	0	0	0	0	0	0	0	0	0	0	1	0	0	0	0	0	0	0	0	0	0	1	3	3	1	2	2	1
2	1	1	2	0	2	3	2	2	0	0	0	0	1	0	0	0	0	0	0	0	1	0	0	0	0	0	0	0	0	0	0	0	0	0	1	1	1	1	2	3	1
1	1	1	2	0	5	5	2	2	0	0	0	0	0	0	0	1	0	0	0	0	0	0	0	1	0	0	0	0	0	0	0	0	0	0	6	2	3	1	2	3	1
2	1	2	1	0	1	1	1	3	0	0	0	0	0	0	0	0	0	0	1	0	0	1	0	0	0	0	0	0	0	0	0	0	0	0	1	1	4	2	2	2	1
1	1	2	2	1	2	1	2	1	1	0	0	0	0	0	0	0	0	0	1	0	0	0	0	0	0	1	0	0	0	0	0	0	0	0	1	2	3	2	2	3	1
1	1	1	2	0	5	5	2	1	0	0	0	0	0	0	0	1	0	0	0	0	0	1	0	0	0	0	0	0	0	0	0	0	0	0	5	2	3	1	2	3	1
1	1	1	2	0	2	3	3	2	0	0	0	1	0	0	0	0	0	0	0	0	1	0	0	0	0	0	0	0	0	0	0	0	0	0	1	3	3	1	3	3	1
2	1	1	2	0	4	5	3	2	0	0	0	0	0	1	0	0	0	0	0	0	1	0	1	0	0	0	0	0	0	0	0	0	0	0	1	1	3	1	3	3	1
1	1	2	2	0	5	5	2	2	0	0	1	0	0	0	0	0	0	0	0	0	1	0	1	0	0	0	0	0	0	0	0	0	0	0	1	1	4	1	2	2	1
1	1	2	2	0	1	3	1	3	0	0	0	1	0	0	0	0	0	0	0	0	1	0	0	0	0	0	0	0	0	0	0	0	0	0	1	1	2	1	3	3	1
2	1	1	2	0	2	3	3	3	0	0	0	1	0	0	1	0	0	1	0	0	1	0	0	0	0	1	0	0	0	0	0	0	0	0	1	2	3	3	2	3	1
1	1	1	2	0	2	3	2	3	0	0	0	0	1	0	0	0	0	0	0	0	1	0	0	0	0	0	0	0	0	0	0	0	0	0	1	2	2	1	2	3	1
2	1	1	2	0	2	1	3	3	1	0	0	0	0	0	0	0	0	0	0	0	0	0	0	0	0	0	1	0	0	0	0	0	0	0	1	3	1	1	2	2	1
2	1	1	3	0	7	5	2	2	0	0	0	0	0	0	0	0	0	0	1	0	0	1	0	0	0	0	0	0	0	0	0	0	0	0	8	1	2	1	2	3	2
2	1	2	2	0	2	3	3	2	0	0	0	0	0	0	0	1	0	0	0	0	1	0	0	0	0	0	0	0	0	0	0	0	0	0	2	2	3	1	2	4	2
1	1	1	2	0	1	3	2	1	0	0	0	0	0	1	0	0	0	0	0	0	0	0	1	0	0	0	0	0	0	0	0	0	0	0	1	1	3	1	2	3	1
2	1	1	1	1	2	5	3	2	0	0	0	0	0	0	0	1	0	0	0	0	1	1	0	0	0	0	0	0	0	0	0	0	0	0	6	2	2	1	3	4	1
2	1	1	1	1	2	3	2	3	0	0	0	1	1	0	0	0	0	0	0	0	1	0	0	0	0	0	0	0	0	0	0	0	0	0	1	2	3	2	2	2	1
2	1	1	2	1	2	1	2	3	0	0	0	0	1	0	0	0	0	0	0	0	1	1	0	0	0	0	0	0	0	0	0	0	0	0	1	3	4	1	2	3	1
2	1	2	1	0	1	3	2	3	0	0	0	0	1	0	0	0	0	1	0	0	0	0	0	0	0	1	0	0	0	0	0	0	0	0	1	3	3	2	3	4	1
1	1	1	2	0	3	3	3	3	0	0	0	0	0	0	0	1	0	0	0	0	1	0	0	0	0	0	0	0	0	0	0	0	0	0	1	1	2	2	3	4	1
2	1	1	2	0	2	1	2	2	1	0	0	0	0	0	0	0	0	0	0	0	1	0	0	0	0	0	0	0	0	0	0	0	0	0	1	1	2	1	2	3	1
1	1	1	1	0	2	1	2	3	0	0	0	0	1	1	0	0	0	0	0	0	1	0	0	0	0	0	0	0	0	0	0	0	0	0	1	1	3	2	3	3	1
2	1	1	1	0	2	3	2	2	0	0	0	0	1	1	0	0	0	1	0	0	0	1	0	0	0	0	0	0	0	0	0	0	0	0	1	2	3	3	2	3	1
1	1	2	2	0	2	1	3	2	0	0	0	0	0	1	0	0	0	0	0	0	0	0	0	1	0	0	0	0	0	0	0	0	0	0	1	1	4	1	2	3	1
1	1	1	3	0	7	3	2	2	0	0	0	0	0	0	1	0	0	0	0	0	1	0	0	0	0	0	0	0	0	0	0	0	0	0	7	1	3	1	2	3	2
2	1	1	1	0	2	5	3	3	0	0	0	0	1	0	0	0	0	0	0	0	0	1	1	0	0	0	0	0	0	0	0	0	0	0	1	1	2	1	2	2	1
2	1	2	3	1	7	3	2	3	0	0	0	0	0	0	1	0	0	0	0	0	1	0	0	0	0	0	0	0	0	0	0	0	0	0	3	3	4	1	2	3	2
2	1	2	1	0	2	4	3	3	0	0	0	0	0	1	0	0	0	0	0	0	1	0	0	0	0	0	0	0	0	0	0	0	0	0	1	1	3	1	2	2	1
2	1	1	3	0	7	1	3	3	0	0	0	0	0	0	1	0	0	0	0	0	1	0	0	0	0	0	0	0	0	0	0	0	0	0	3	2	3	1	2	2	2
2	1	2	3	0	7	5	2	2	0	0	0	0	0	0	1	0	0	0	0	0	1	0	0	0	0	1	0	0	0	0	0	0	0	0	3	1	3	1	2	2	2
2	1	1	2	0	1	2	2	1	0	0	0	0	0	1	0	0	0	0	0	0	1	0	0	0	0	0	0	0	0	0	0	0	0	0	1	2	3	1	2	2	1
2	1	2	3	0	7	2	1	1	0	0	0	0	0	0	1	0	0	0	0	0	1	0	0	0	0	0	0	0	0	0	0	0	0	0	1	1	4	1	3	2	1
1	1	1	2	0	3	3	3	3	0	0	0	0	0	0	1	0	0	0	0	0	1	1	1	0	0	0	0	0	0	0	0	0	0	0	1	1	3	1	3	4	1
2	1	1	2	0	6	3	1	3	1	0	0	0	0	0	0	0	0	0	0	0	0	1	0	0	0	1	0	0	0	0	0	0	0	0	1	1	1	1	2	3	1
2	1	1	1	0	1	3	3	2	0	0	0	0	0	1	0	0	0	0	0	0	0	0	1	0	0	0	0	0	0	0	0	0	0	0	1	1	3	1	2	2	1
1	1	1	1	1	1	5	2	2	0	1	0	0	0	0	0	0	0	0	0	0	0	1	0	0	0	0	0	0	0	0	0	0	0	0	6	2	2	1	2	3	1
1	1	1	2	0	2	3	3	1	0	0	0	1	0	0	0	0	0	0	0	0	1	1	0	0	0	0	0	0	0	0	0	0	0	0	1	3	4	2	2	4	1
2	1	1	1	0	2	1	2	3	0	0	0	0	0	0	0	0	0	0	0	1	1	1	0	0	0	0	0	0	0	0	0	0	0	0	6	3	2	1	1	2	1
1	1	1	3	0	7	5	3	1	0	0	0	0	0	0	0	0	1	0	0	0	1	1	0	0	0	0	0	0	0	0	0	0	0	0	6	3	3	1	2	2	1
1	1	1	2	0	2	3	2	1	0	0	1	0	0	0	0	0	0	0	0	0	1	0	1	0	0	0	0	0	0	0	0	0	0	0	1	2	3	1	3	4	1
2	1	2	2	1	6	2	2	1	0	0	0	0	1	0	0	0	0	0	0	0	0	1	0	0	0	0	0	0	0	0	0	0	0	0	1	3	4	1	2	4	1
2	1	2	2	1	2	2	3	1	0	0	0	0	1	0	0	0	0	0	0	0	0	0	0	0	0	0	0	0	0	0	0	1	0	0	1	3	3	1	3	4	1
2	1	1	1	0	1	3	2	1	0	0	0	0	0	1	0	0	0	0	0	0	0	0	0	1	0	0	0	0	0	0	0	0	0	0	1	2	3	1	3	4	1
1	1	2	2	0	2	3	2	1	0	0	0	0	1	0	0	0	0	0	0	0	1	0	0	0	0	0	0	0	0	0	0	0	0	0	1	3	4	1	3	4	1
2	1	1	1	1	2	3	2	3	0	0	0	0	0	1	0	0	0	0	0	0	0	0	0	1	0	0	0	0	0	0	0	0	0	0	1	1	3	2	2	4	1
1	1	2	2	0	2	3	3	2	0	0	0	0	1	0	0	0	0	0	0	0	0	1	0	0	0	0	0	0	0	0	0	0	0	0	1	1	4	1	2	2	1
2	1	2	1	0	1	3	2	1	1	0	0	1	1	1	0	0	0	0	0	0	1	0	0	1	0	0	0	0	0	0	0	0	0	0	1	2	3	3	3	4	1
2	1	1	1	0	1	3	2	1	1	0	1	0	0	0	0	0	0	0	0	0	0	1	1	0	0	0	0	0	0	0	0	0	0	0	1	1	3	2	3	3	1
1	1	1	2	1	2	3	3	1	0	0	0	0	0	1	0	0	0	0	0	0	0	0	0	0	0	1	1	0	0	0	0	0	0	0	1	2	3	1	2	2	1
1	1	1	2	0	5	1	1	1	0	0	0	0	0	1	0	0	0	0	0	0	0	1	0	0	0	0	0	0	0	0	0	0	0	0	6	3	3	1	1	2	1
1	1	2	3	0	7	5	2	1	0	0	0	0	0	0	0	0	1	0	0	0	0	1	0	0	0	0	0	0	0	0	0	0	0	0	7	1	3	1	2	3	2
1	1	2	1	0	4	5	2	1	0	0	0	0	0	0	0	0	1	0	0	0	0	1	1	0	0	0	0	0	0	0	0	0	0	0	6	3	3	1	2	2	1
2	1	2	2	0	2	3	2	1	0	0	0	0	0	0	1	0	0	0	0	0	1	0	0	0	0	0	0	0	0	0	0	0	0	0	3	1	3	1	2	2	2
2	1	1	2	0	2	5	3	2	0	0	0	0	0	1	0	0	0	0	0	0	1	0	0	0	0	0	0	0	0	0	0	0	0	0	1	1	2	1	3	4	1
1	1	1	3	0	7	5	3	2	0	0	0	0	0	0	1	0	0	0	0	0	0	1	0	0	0	0	0	0	0	0	0	0	0	0	3	1	3	1	2	2	2
1	1	2	3	0	7	2	3	1	0	0	0	0	0	0	1	0	0	0	0	0	1	1	0	0	0	0	0	0	0	0	0	0	0	0	1	2	3	1	3	3	1
2	1	1	1	0	2	3	1	1	0	0	0	0	1	0	0	0	0	0	0	0	0	0	0	0	0	1	0	0	0	0	0	0	0	0	1	1	3	1	2	2	1
1	1	1	2	0	4	5	1	1	0	1	0	0	1	0	0	0	0	0	0	0	0	0	0	0	0	0	0	0	0	0	0	0	1	0	6	2	2	1	2	2	1
1	1	2	3	0	7	3	2	2	0	1	0	0	0	0	0	0	0	0	0	0	1	0	0	0	0	0	0	0	0	0	0	0	0	0	2	3	3	1	2	2	2
2	1	1	2	0	5	5	3	3	0	0	1	0	0	0	0	0	0	0	0	0	0	1	1	0	0	0	0	0	0	0	0	0	0	0	1	2	2	1	2	2	1
2	1	2	3	0	7	3	1	3	0	0	0	0	0	0	0	0	0	0	1	0	1	0	0	0	0	0	0	0	0	0	0	0	0	0	2	2	3	1	2	4	2
1	1	1	1	0	1	1	2	1	0	0	0	0	0	1	0	0	0	0	0	0	0	0	0	0	0	0	1	0	0	0	0	0	0	0	1	2	2	1	3	4	1
1	1	1	3	0	7	5	2	1	0	0	0	0	0	0	1	0	0	0	0	0	0	0	0	0	0	0	1	0	0	0	0	0	0	0	3	2	2	1	2	2	2
2	1	1	1	0	4	1	3	2	0	0	0	0	0	0	0	0	1	0	0	0	1	0	0	0	0	0	0	0	0	0	0	0	0	0	6	1	2	1	2	3	1
1	1	2	3	0	7	3	3	3	0	0	0	0	0	0	1	0	0	0	0	0	0	0	0	0	0	0	0	0	0	0	0	1	0	0	3	2	2	1	3	3	2
1	1	2	3	1	7	5	2	2	0	0	0	0	0	0	1	0	0	0	0	0	0	1	0	0	0	0	0	0	0	0	0	0	0	0	3	2	3	2	2	4	2
2	1	1	2	0	2	3	2	2	0	0	0	0	0	1	0	1	0	0	0	0	0	1	0	0	0	0	0	0	0	0	0	0	0	0	1	3	3	2	2	2	1
1	1	1	2	0	6	5	3	2	0	0	0	0	0	1	0	0	0	0	0	0	0	0	0	1	0	0	0	0	0	0	0	0	0	0	1	1	3	1	2	2	1
2	1	2	2	0	2	3	2	1	0	0	0	0	1	0	0	0	0	0	0	0	0	1	0	0	0	0	0	0	0	0	0	0	0	0	1	2	3	1	2	2	1
1	1	2	2	1	2	2	2	2	0	0	0	0	1	0	0	0	0	0	0	0	0	1	0	0	0	0	0	0	0	0	0	0	0	0	1	3	4	1	2	2	1
1	1	2	3	0	7	3	1	2	0	0	0	0	0	0	0	0	0	0	1	0	0	1	0	0	0	0	0	0	0	0	0	0	0	0	2	1	3	1	2	2	2
1	1	1	2	0	2	3	2	1	0	0	1	0	0	0	0	0	0	0	0	0	0	1	0	0	0	0	1	0	0	0	0	0	0	0	1	2	2	1	2	3	1
1	1	2	2	0	2	3	3	2	1	0	0	0	1	0	0	0	0	0	0	0	0	1	0	0	0	0	0	0	0	0	0	0	0	0	1	2	4	2	2	2	1
2	1	2	2	0	2	3	3	2	0	0	0	0	1	0	0	0	0	0	0	0	0	1	0	0	0	0	0	0	0	0	0	0	0	0	1	3	3	1	2	2	1
2	1	1	3	1	7	1	2	1	0	0	0	0	0	0	1	0	0	0	0	0	1	0	0	0	0	0	0	0	0	0	0	0	0	0	3	2	3	1	1	2	2
2	1	2	3	0	7	5	2	1	0	0	0	0	0	0	0	0	1	0	0	0	1	0	0	0	0	0	0	0	0	0	0	0	0	0	7	1	3	1	2	3	2
1	1	2	2	1	2	3	3	2	0	0	0	0	0	1	0	0	0	0	0	0	0	1	0	0	0	0	0	0	0	0	0	0	0	0	1	1	3	1	2	2	1
1	1	2	3	0	7	5	3	1	0	0	0	0	0	0	1	0	0	0	0	0	0	1	0	0	0	0	0	0	0	0	0	0	0	0	3	2	3	1	2	2	2
1	1	1	3	1	7	5	2	1	0	0	0	0	0	0	1	0	0	0	0	0	0	1	0	0	0	0	0	0	0	1	0	0	0	0	3	2	2	1	3	2	2
1	1	2	1	1	1	3	2	1	1	0	1	0	0	0	0	0	0	0	0	0	0	1	1	0	0	0	0	0	0	0	0	0	0	0	1	3	3	2	2	2	1
1	1	2	3	0	7	5	2	1	0	0	0	0	0	0	0	1	0	0	0	0	0	1	1	0	0	0	0	0	0	0	0	0	0	0	8	1	4	1	3	4	2
2	1	1	3	0	7	2	2	1	0	0	0	0	0	0	1	0	0	0	0	0	1	0	0	0	0	0	0	0	0	0	0	0	0	0	3	1	3	1	2	3	2
1	1	1	2	0	2	2	2	1	0	0	1	0	0	0	0	0	0	0	0	0	1	1	0	0	0	0	0	0	0	0	0	0	0	0	1	3	1	1	2	3	1
1	1	1	3	0	7	2	3	2	0	0	0	0	0	0	1	0	0	0	0	0	0	0	0	0	0	0	1	0	0	0	0	0	0	0	3	2	3	1	2	3	2
2	1	2	2	0	2	3	2	1	0	0	0	1	0	0	0	0	0	0	0	0	0	1	0	0	0	0	0	0	0	0	0	0	0	0	1	1	3	1	2	3	1
1	1	2	2	0	1	1	2	1	1	0	0	0	0	0	0	0	0	0	0	0	0	1	1	0	0	0	0	0	0	0	0	0	0	0	1	1	3	1	2	3	1
2	1	2	2	0	2	2	2	2	0	0	0	0	1	0	0	0	0	0	0	0	1	0	0	0	0	0	0	0	0	0	0	0	0	0	1	3	3	1	2	3	1
2	1	2	2	0	1	3	2	3	1	0	0	1	0	0	0	0	0	1	0	0	1	0	0	0	0	0	0	0	0	0	0	0	0	0	1	2	3	3	3	3	1
2	1	2	2	1	2	3	2	1	0	1	0	0	0	0	0	0	0	0	0	0	1	0	0	0	0	0	0	0	0	0	0	0	0	0	1	1	4	1	2	2	1
1	1	1	3	0	7	5	3	2	0	0	0	0	0	0	1	0	0	0	0	0	0	1	0	0	0	0	0	0	0	0	0	0	0	0	3	2	2	1	2	3	2
2	1	1	2	0	4	3	2	1	0	0	0	0	0	0	0	1	0	0	0	0	0	1	0	0	0	0	0	0	0	0	0	0	0	0	1	1	3	1	2	4	1
1	1	2	2	0	6	1	2	1	0	0	0	0	1	0	0	0	0	0	0	0	0	1	0	0	0	0	0	0	0	0	0	0	0	0	1	2	3	1	2	2	1
2	1	2	2	1	1	2	3	2	0	0	0	1	0	0	0	0	0	0	0	0	0	1	0	0	0	0	0	0	0	0	0	0	0	0	1	2	3	1	2	2	1
2	1	1	2	0	2	1	3	1	0	0	0	0	0	0	0	1	0	0	0	0	0	1	0	0	0	0	0	0	0	0	0	0	0	0	1	2	3	1	2	3	1
1	1	1	2	0	6	1	2	1	0	0	0	0	1	0	0	0	0	0	0	0	0	1	0	0	0	0	0	0	0	0	0	0	0	0	1	2	3	1	2	2	1
1	1	1	3	1	7	1	2	1	0	0	0	0	0	0	1	0	0	0	0	0	0	1	0	0	0	0	0	0	0	0	0	0	1	0	3	3	3	1	1	2	2
1	1	2	3	0	7	5	2	2	1	0	0	0	0	0	0	0	0	0	0	0	0	1	0	0	0	0	0	0	0	0	0	0	0	0	7	1	3	1	2	2	2
2	1	2	2	0	2	3	3	2	0	0	0	0	1	0	0	0	0	0	0	0	0	1	0	0	0	0	0	0	0	0	0	0	0	0	1	2	4	1	2	3	1
1	1	2	3	1	7	3	2	3	0	1	0	0	0	0	0	0	0	0	0	0	0	1	0	0	0	0	0	0	0	0	0	0	0	0	2	2	3	1	2	4	2
1	1	1	1	0	2	3	2	1	1	0	0	0	0	0	0	0	1	0	0	0	0	0	0	1	0	0	0	0	0	0	0	0	0	0	1	1	3	3	3	2	1
1	1	2	2	0	2	3	2	1	1	0	0	0	0	0	0	0	0	0	0	0	0	1	0	0	0	0	0	0	0	0	0	0	0	0	1	2	3	1	3	4	1
1	1	1	2	0	2	3	2	2	0	0	0	0	1	0	0	0	0	0	0	0	0	0	1	0	0	0	0	0	0	0	0	0	0	0	1	3	3	1	2	2	1
1	1	1	2	1	2	3	3	2	0	0	0	0	0	1	0	0	0	0	0	0	1	0	0	1	0	0	0	0	0	0	0	0	0	0	1	3	3	1	2	2	1
2	1	1	1	0	1	1	2	1	0	0	0	0	1	0	0	0	0	0	0	0	0	1	0	1	0	0	0	0	0	0	0	0	0	0	6	1	3	1	1	2	1
2	1	1	3	1	7	3	1	3	0	0	0	0	0	0	1	0	0	0	0	0	0	1	0	0	0	0	0	0	0	0	0	0	0	0	3	2	2	1	2	2	2
1	1	2	2	0	2	1	2	2	1	0	0	0	0	0	0	0	0	0	0	0	1	0	0	0	0	0	0	0	0	0	0	0	0	0	1	2	4	1	2	3	1
2	1	1	2	0	6	5	2	2	0	0	0	0	0	0	0	0	1	0	0	0	1	0	0	0	0	0	0	0	0	0	0	0	0	0	6	2	3	1	2	2	1
2	1	2	2	0	2	3	3	2	0	0	0	0	1	0	0	0	0	0	0	0	1	0	0	0	0	0	0	0	0	0	0	0	0	0	1	3	3	1	3	4	1
2	1	2	1	0	4	1	3	3	0	0	0	0	0	0	0	0	1	0	0	0	0	0	0	1	0	0	0	0	0	0	0	0	0	0	1	2	3	1	2	3	1
1	1	1	1	0	4	4	3	3	0	0	0	0	0	1	0	0	0	0	0	0	0	0	0	1	0	0	0	0	0	0	0	0	0	0	1	2	3	2	3	3	1
1	1	1	2	0	4	3	3	3	0	0	0	0	0	0	0	1	0	0	0	0	0	1	0	0	0	0	0	0	0	0	0	0	0	0	1	3	3	1	3	4	1
1	1	1	1	0	1	3	3	3	0	0	0	0	1	0	0	0	0	0	0	0	1	0	0	0	0	0	0	0	0	0	0	0	0	0	1	3	2	1	3	4	1
2	1	2	2	0	2	2	3	3	0	0	1	0	1	0	0	0	0	0	0	0	1	0	0	1	0	0	0	0	0	0	0	0	0	0	1	3	3	2	3	4	1
1	1	1	1	0	5	5	2	2	0	0	0	0	0	0	0	1	0	0	0	0	1	0	0	0	0	0	0	0	0	0	0	0	0	0	6	2	1	1	2	3	1
1	1	2	2	0	2	3	2	2	0	0	1	0	0	0	0	0	0	0	0	0	1	0	0	0	0	0	0	0	0	0	0	0	0	0	1	1	3	1	2	4	1
2	1	1	3	1	7	3	2	2	0	0	0	0	0	0	1	0	0	0	0	0	1	0	0	0	0	0	0	0	0	0	0	0	0	0	3	2	4	1	2	2	2
1	1	1	2	0	4	3	2	2	0	0	0	0	0	0	1	0	0	0	0	0	0	0	0	0	0	0	1	0	0	0	0	0	0	0	3	2	3	1	3	2	2
2	1	2	2	1	2	2	3	3	0	0	0	0	0	0	1	0	0	0	0	0	0	0	0	0	0	1	0	0	0	0	0	0	0	0	1	2	4	1	2	4	1
1	1	2	2	0	1	3	3	2	0	0	0	0	0	0	0	0	0	0	1	0	0	0	0	0	0	1	0	0	0	0	0	0	0	0	1	1	3	1	2	4	1
2	1	2	3	0	7	3	2	1	0	1	0	0	0	0	0	0	0	0	0	0	1	0	0	0	0	0	0	0	0	0	0	0	0	0	2	2	3	1	2	2	2
2	1	2	2	0	4	1	1	1	1	0	0	0	0	0	0	0	0	0	0	0	0	1	0	0	0	0	0	0	0	0	0	0	0	0	1	1	4	1	2	2	1
1	1	1	2	0	6	3	2	1	0	0	0	0	0	1	0	0	0	0	0	0	1	1	0	0	0	0	0	0	0	0	0	0	0	0	1	3	4	1	2	2	1
2	1	1	2	0	2	3	3	3	0	0	0	0	1	0	0	0	0	0	0	0	0	0	1	0	0	0	0	0	0	0	0	0	0	0	1	2	4	1	2	2	1
2	1	1	2	0	2	3	2	1	0	0	0	0	0	1	0	0	0	0	0	0	0	0	0	0	0	0	0	0	0	0	1	0	0	0	1	2	2	1	2	2	1
2	1	2	3	0	7	5	1	3	0	0	0	0	0	0	1	0	0	0	0	0	0	0	1	0	0	0	0	0	0	0	0	0	0	0	3	1	3	1	2	3	2
2	1	1	1	0	4	1	2	2	0	0	0	0	0	0	0	0	1	0	0	0	0	1	0	0	0	0	0	0	0	0	0	0	1	0	6	2	3	1	2	3	1
2	1	1	2	0	2	3	3	2	0	0	0	0	1	0	0	0	0	0	0	0	0	1	0	0	0	0	0	0	0	0	0	0	0	0	1	1	3	1	2	3	1
1	1	2	1	0	6	3	3	3	1	0	0	0	0	1	0	0	0	0	0	0	0	1	0	0	0	0	0	0	0	0	0	0	0	0	1	1	2	2	2	2	1
2	1	2	3	0	7	5	3	3	0	1	0	0	0	0	0	0	0	0	0	0	1	1	0	0	0	0	0	0	0	0	0	0	0	0	2	2	3	2	2	2	2
2	1	1	2	0	4	3	2	3	0	0	0	0	0	1	0	0	0	0	0	0	1	0	0	0	0	0	0	0	0	0	0	0	0	0	1	3	2	1	2	4	1
2	1	2	2	0	1	3	2	3	0	0	0	0	1	0	0	0	0	1	0	0	1	0	0	0	0	0	0	0	0	0	0	0	0	0	1	3	3	2	3	4	1
1	1	2	2	0	2	1	3	3	0	0	0	0	0	0	0	1	0	0	0	0	1	0	0	0	0	0	0	0	0	0	0	0	0	0	5	3	3	1	1	2	1
2	1	2	2	0	2	3	3	3	1	0	0	0	0	0	0	0	0	0	0	0	1	0	0	0	0	0	0	0	0	0	0	0	0	0	1	3	4	1	2	2	1
1	1	1	3	1	7	3	2	1	0	0	0	0	0	0	1	0	0	0	0	0	0	0	0	0	0	1	0	0	0	0	0	0	0	0	3	3	3	1	2	4	2
2	1	2	3	1	7	5	2	1	0	0	0	0	0	0	1	0	0	0	0	0	0	1	0	0	0	0	0	0	0	0	0	0	0	0	3	2	3	1	3	3	2
2	1	1	1	0	5	5	2	1	0	0	0	0	0	0	0	0	1	0	0	0	1	0	0	0	0	0	0	0	0	0	0	0	0	0	6	1	3	1	2	3	1
1	1	1	2	0	6	1	3	1	0	0	0	0	0	0	1	0	0	0	0	0	0	0	0	1	0	0	0	0	0	0	0	0	0	0	3	1	2	1	1	2	2
1	1	1	2	0	1	5	3	2	0	1	0	0	0	0	0	0	0	0	0	0	1	0	0	0	0	0	0	0	0	0	0	0	0	0	6	2	2	1	2	2	1
1	1	2	2	0	1	5	3	3	0	0	1	0	0	0	0	0	0	0	0	0	0	1	0	0	0	0	0	0	0	0	0	0	0	0	1	1	2	1	2	2	1
2	1	2	1	0	2	4	3	3	0	0	0	0	0	1	0	0	0	0	0	0	1	0	0	0	0	0	0	0	0	0	0	0	0	0	1	3	3	1	2	2	1
2	1	1	1	0	1	3	3	3	0	0	0	1	1	1	0	0	0	0	0	0	0	0	0	0	0	0	0	0	0	1	0	0	0	0	1	1	2	3	2	2	1
2	1	1	2	0	3	2	2	1	0	0	0	0	0	0	1	0	0	0	0	0	0	0	0	1	0	0	0	0	0	0	0	0	0	0	1	3	3	1	2	2	1
1	1	1	2	0	2	3	3	2	0	0	0	0	0	0	0	0	1	0	0	0	0	1	0	0	0	0	0	0	0	0	0	0	0	0	1	1	2	1	2	4	1
2	1	2	3	0	7	5	3	3	0	0	0	0	0	0	0	1	0	0	0	0	1	1	0	0	0	0	0	0	0	0	0	0	0	0	6	1	4	1	2	4	1
2	1	1	1	0	4	3	2	3	0	0	0	0	0	0	1	0	0	1	0	0	0	1	0	0	0	0	0	0	0	0	0	0	0	0	1	2	3	2	3	4	1
1	1	2	2	0	2	1	3	3	0	0	0	0	0	1	0	0	0	0	0	0	0	1	0	0	0	0	0	0	0	0	0	0	0	0	1	3	2	1	1	4	1
1	1	1	2	0	4	3	3	3	1	0	0	0	0	0	0	0	0	0	0	0	0	0	0	1	0	0	0	0	0	0	0	0	0	0	1	2	1	1	2	2	1
1	1	2	3	0	7	5	1	1	1	0	0	0	0	0	0	0	0	0	0	0	0	0	0	1	0	0	0	0	0	0	0	0	0	0	7	1	3	1	2	3	2
1	1	2	2	0	2	3	1	1	0	0	0	1	0	0	0	0	0	0	0	0	0	1	0	0	0	0	0	0	0	0	0	0	1	0	1	2	3	1	2	3	1
2	1	2	3	1	7	5	2	2	0	0	0	0	0	0	0	1	0	0	0	0	0	1	0	0	0	0	0	0	0	0	0	0	0	0	6	1	3	1	2	2	2
1	1	1	2	1	2	3	3	3	0	0	1	0	0	0	0	0	0	0	0	0	1	0	0	0	0	0	0	0	0	0	0	0	0	0	1	1	4	1	2	3	1
1	1	1	2	0	3	2	2	3	0	0	0	0	0	0	1	0	0	0	0	0	1	0	0	0	0	0	0	0	0	0	0	0	0	0	1	1	3	1	2	3	1
2	1	1	1	1	1	1	3	3	0	0	0	0	0	1	0	0	0	0	0	1	0	0	0	1	0	0	0	0	0	0	0	0	0	0	1	1	3	2	2	2	1
1	1	1	2	0	5	5	3	3	0	0	1	0	0	0	0	0	0	0	0	0	1	1	0	0	0	0	0	0	0	0	0	0	0	0	6	3	3	1	2	2	1
1	1	2	2	0	2	4	2	1	1	0	0	0	0	0	0	0	0	0	0	0	0	1	0	0	0	0	0	0	0	0	0	0	0	0	1	2	3	1	2	2	1
2	1	1	3	0	7	3	2	1	0	0	0	0	0	1	0	0	0	0	0	0	0	0	0	1	0	0	0	0	0	0	0	0	0	0	1	3	3	1	3	3	1
2	1	1	2	0	5	5	2	2	1	0	0	0	0	0	0	0	0	0	0	0	0	1	0	0	0	0	0	0	0	0	0	0	0	0	1	2	3	1	2	3	1
2	1	1	1	1	3	3	3	3	0	0	0	0	0	1	0	0	0	0	0	0	0	1	0	0	0	0	0	0	0	0	0	0	0	0	1	1	3	2	2	2	1
1	1	1	1	1	1	3	3	3	0	0	0	0	0	1	1	0	0	0	0	0	1	0	0	0	0	0	0	0	0	0	0	0	0	0	1	2	2	2	2	2	1
1	1	1	3	0	7	1	2	3	0	0	0	0	0	0	0	0	0	0	1	0	0	0	0	1	0	0	0	0	0	0	0	0	0	0	5	1	1	2	1	2	2
2	1	2	3	0	7	1	3	3	0	0	0	1	0	0	0	0	0	0	0	0	0	1	0	0	0	0	0	0	0	0	0	0	0	0	2	2	4	1	1	4	2
2	1	1	2	0	6	3	2	2	0	0	0	0	0	0	0	1	0	0	0	0	0	0	0	1	0	0	0	0	0	0	0	0	0	0	1	2	3	1	2	2	1
2	1	1	2	1	2	3	2	2	0	0	0	0	1	0	0	0	0	0	0	0	1	1	0	0	0	0	0	0	0	0	0	0	0	0	1	3	3	1	2	4	1
2	1	2	2	0	2	3	2	2	0	0	0	1	0	0	0	0	0	0	0	0	0	1	0	0	0	0	0	0	0	0	0	0	0	0	1	2	2	1	2	3	1
2	1	2	3	1	7	3	2	1	0	1	0	0	0	0	0	0	0	0	0	0	0	0	0	1	0	0	0	0	0	0	0	0	0	0	2	3	4	1	3	3	2
1	1	1	2	0	6	5	2	1	0	0	1	0	0	0	0	0	0	0	0	0	0	1	1	0	0	0	0	0	0	0	0	0	0	0	1	2	3	1	2	4	1
2	1	2	2	0	1	3	3	2	0	0	1	0	0	0	0	0	0	0	0	0	1	0	0	0	0	0	0	0	0	0	0	0	0	0	1	3	3	1	2	3	1
2	1	1	3	0	7	5	3	3	0	0	0	0	0	0	0	1	0	0	0	0	0	1	1	0	0	0	0	0	0	0	0	0	0	0	8	1	2	1	3	4	2
1	1	1	2	0	6	5	3	2	0	0	0	0	1	0	0	0	0	0	0	0	0	0	1	0	0	0	0	0	0	0	0	0	0	0	1	2	3	1	2	2	1
2	1	1	2	1	4	1	2	2	0	0	0	0	0	1	0	0	0	0	0	0	1	0	1	0	0	0	0	0	0	0	0	0	0	0	5	1	2	1	1	3	1
2	1	1	2	0	2	3	3	3	1	0	1	0	0	0	0	0	0	0	0	0	1	0	0	0	0	0	0	0	0	0	0	0	0	0	1	1	2	2	2	2	1
2	1	1	1	0	3	1	3	3	0	0	1	0	0	0	0	0	0	0	0	0	1	0	0	0	0	0	0	0	0	0	0	0	0	0	1	3	2	1	2	2	1
2	1	1	3	0	7	5	1	1	0	0	0	0	0	0	1	0	0	0	0	0	1	0	0	0	0	0	0	0	0	0	0	0	0	0	3	2	3	1	2	3	2
2	1	1	2	0	6	3	2	2	0	0	1	0	0	0	0	0	0	0	0	0	1	1	1	0	0	0	0	0	0	0	0	0	0	0	1	1	3	1	2	3	1
2	1	1	1	0	1	3	2	1	0	0	0	0	0	1	0	1	0	0	0	0	0	1	0	0	1	0	0	0	0	0	0	1	0	0	1	1	3	2	2	3	1
1	1	1	2	0	2	3	3	1	0	0	0	0	0	0	0	1	0	0	0	0	0	1	0	0	0	1	0	0	0	0	0	1	0	0	1	1	3	1	2	3	1
1	1	1	3	0	7	5	1	1	0	0	0	0	1	0	0	0	0	0	0	0	0	1	1	0	0	1	0	0	0	0	0	0	0	0	7	2	2	1	2	4	2
1	1	1	3	0	7	5	2	1	0	0	0	0	0	0	1	0	0	0	0	0	0	0	1	0	0	0	0	0	0	0	0	0	0	0	3	1	3	1	2	3	2
2	1	1	1	0	2	5	1	3	0	0	0	0	1	0	0	0	0	0	0	0	1	1	0	0	0	0	1	0	0	0	0	0	0	0	1	2	2	1	2	2	1
1	1	1	2	0	6	5	3	3	0	0	1	0	0	0	0	0	0	0	0	0	1	0	0	0	0	0	0	0	0	0	0	0	0	0	1	2	3	1	2	2	1
2	1	1	1	0	2	3	3	3	0	0	0	0	0	1	0	0	0	0	0	0	0	0	0	1	0	0	0	0	0	0	1	0	0	0	1	3	2	1	2	4	1
1	1	1	3	0	7	3	2	3	0	0	0	0	0	0	1	0	0	0	0	0	1	0	1	0	0	0	0	0	0	0	0	0	0	0	3	2	2	1	2	4	2
1	1	1	2	1	2	2	3	1	0	0	1	0	0	1	0	0	0	0	0	0	0	1	1	0	0	0	0	0	0	0	0	0	0	0	1	1	3	2	2	3	1
2	1	1	2	0	2	4	1	1	1	0	0	0	0	0	0	0	0	0	0	0	0	1	1	0	0	0	1	0	0	0	0	0	0	0	1	1	3	2	2	3	1
1	1	2	3	0	7	5	2	2	0	0	1	0	0	0	0	0	0	0	0	0	0	1	1	0	1	0	0	0	0	0	1	0	1	0	6	1	3	1	2	3	1
2	1	2	2	0	1	5	2	1	0	1	0	0	0	0	0	0	0	0	0	0	0	1	1	0	1	0	0	0	0	0	1	0	1	0	2	2	3	1	2	3	2
2	1	1	2	0	6	3	2	1	1	0	0	0	0	0	0	0	0	0	0	0	0	1	0	0	0	1	0	0	0	0	0	0	0	0	1	1	3	1	2	2	1
1	1	1	2	0	6	5	2	1	1	0	0	0	0	0	0	0	0	0	0	0	0	1	0	0	0	0	0	0	0	0	1	0	0	0	1	1	3	2	3	4	1
2	1	2	2	0	1	3	3	1	1	0	0	0	0	0	0	0	0	0	0	0	1	1	0	0	0	0	0	0	0	0	1	0	0	0	1	1	3	1	2	2	1
1	1	2	3	0	7	5	3	2	0	0	0	1	0	0	0	0	0	0	0	0	0	1	1	0	0	0	0	0	0	0	1	0	0	0	6	2	4	1	2	2	1
1	1	2	2	1	2	5	3	3	0	0	0	0	0	0	0	0	0	1	0	0	1	1	1	0	0	0	0	0	0	0	0	0	0	0	1	1	4	1	2	2	1
1	1	2	2	0	2	2	2	1	0	0	0	0	0	0	1	0	0	0	0	0	0	1	1	0	0	0	0	0	0	0	1	0	0	0	1	1	3	1	2	2	1
2	1	2	2	0	4	1	2	1	0	0	0	0	0	0	0	0	1	0	0	0	0	1	0	0	0	1	0	0	0	0	1	0	0	0	1	2	3	1	1	2	1
2	1	2	1	0	1	3	3	2	0	0	0	0	0	1	0	0	0	0	0	0	0	1	1	0	0	0	0	0	0	0	1	0	0	0	1	3	3	1	3	4	1
2	1	2	3	0	7	5	2	3	0	1	0	0	0	0	0	0	0	0	0	0	1	1	0	0	0	0	0	0	0	0	1	0	0	0	2	1	3	1	2	2	2
2	1	1	3	1	7	5	1	3	0	0	0	0	0	0	1	0	0	0	0	0	1	1	0	0	0	1	0	0	0	0	1	0	0	0	3	1	3	1	2	2	2
1	1	1	2	0	4	1	3	3	0	0	0	0	0	0	0	1	0	0	0	0	0	1	1	0	0	0	0	0	0	0	1	0	0	0	1	1	2	1	2	3	1
2	1	1	2	1	2	1	2	1	0	0	0	0	1	0	0	0	0	0	0	0	0	0	1	0	0	0	0	0	0	0	1	0	0	0	1	1	4	1	1	3	1
1	1	2	2	0	2	3	3	1	0	0	0	0	1	0	0	0	0	0	0	0	0	1	0	0	0	0	1	0	0	0	0	0	0	0	1	1	4	1	2	3	1
2	1	2	1	0	1	1	2	1	1	0	0	0	0	0	0	0	0	0	0	0	1	1	0	0	0	0	0	0	0	0	0	0	0	0	1	1	4	1	1	3	1
2	1	2	3	1	7	5	2	1	0	0	1	0	0	0	0	0	0	0	0	0	1	0	0	0	0	0	0	0	0	0	0	0	0	0	5	1	4	1	3	2	1
1	1	1	2	0	2	1	3	3	1	0	0	0	0	0	0	0	0	0	0	0	1	1	1	0	0	0	0	0	0	0	1	0	0	0	1	1	1	1	2	3	1
2	1	1	1	0	6	2	3	1	0	0	0	0	0	1	0	0	0	0	0	0	1	0	0	0	0	0	0	0	0	0	0	0	0	0	1	2	3	1	2	3	1
2	1	1	1	0	1	3	2	1	0	0	1	0	0	0	0	0	1	0	0	0	1	0	1	0	0	0	0	0	0	0	0	0	0	0	1	3	3	2	2	2	1
2	1	1	2	0	4	3	2	1	0	0	0	0	1	0	0	0	0	0	0	0	1	1	0	0	0	0	0	0	0	0	1	0	0	0	1	3	2	1	3	4	1
1	1	1	3	1	7	2	1	1	0	0	0	0	0	0	1	0	0	0	0	0	1	1	0	0	0	0	0	0	0	0	1	0	0	0	3	3	3	1	2	3	2
2	1	1	2	1	2	3	1	2	0	0	0	0	0	1	0	0	0	0	0	0	1	0	0	0	0	1	0	0	0	0	0	0	0	0	1	2	3	1	3	2	1
2	1	1	3	0	7	1	3	1	0	1	0	0	0	0	0	0	0	0	0	0	1	0	0	0	0	1	0	0	0	0	1	0	0	0	5	3	2	1	2	3	1
1	1	1	1	0	4	3	3	3	0	0	0	0	1	0	0	0	0	0	0	0	1	1	0	0	0	0	1	0	0	0	0	0	0	0	1	3	2	1	3	4	1
2	1	2	2	1	2	2	2	1	0	0	0	0	1	0	0	0	0	0	0	0	1	1	1	0	0	1	0	0	0	1	0	0	0	0	1	2	4	1	2	2	1
2	1	2	2	0	1	3	2	1	0	0	0	0	1	1	0	0	0	0	0	0	1	1	1	0	0	0	1	0	0	0	0	0	0	1	1	3	3	1	2	2	1
2	1	1	1	1	1	4	2	1	0	0	0	0	0	1	0	0	0	0	0	0	0	1	1	0	0	1	0	0	0	0	0	0	0	1	1	1	2	1	2	2	1
1	2	2	3	0	7	5	3	3	0	0	0	0	0	0	0	0	1	0	0	0	0	1	1	1	0	0	0	0	0	0	0	0	0	0	5	1	3	1	1	1	1
2	1	1	2	1	2	2	1	1	0	0	0	0	1	0	0	0	0	0	0	0	1	1	0	0	0	0	1	0	0	0	1	0	0	0	1	1	4	1	2	2	1
2	1	1	2	0	4	3	2	2	0	0	0	0	1	0	0	0	0	0	1	0	0	1	1	0	1	0	0	0	0	0	1	0	0	1	1	2	2	1	2	2	1
1	2	1	2	0	2	5	2	1	0	0	0	0	0	0	0	1	0	0	0	0	0	1	1	0	1	0	0	0	0	0	1	0	0	1	5	1	2	1	1	1	1
1	1	1	2	0	2	3	3	1	1	0	0	0	1	0	0	0	0	0	0	0	1	1	1	0	0	0	1	0	0	0	0	0	0	1	1	2	3	2	2	2	1
1	1	2	2	0	2	3	1	1	0	0	0	0	0	0	0	1	0	0	0	0	0	1	1	1	0	0	0	0	0	0	0	0	0	0	1	3	3	1	3	4	1
2	1	1	3	0	7	5	2	1	0	0	1	0	0	0	0	0	0	0	0	0	1	1	1	0	0	0	0	0	0	0	1	0	0	1	1	1	3	1	3	3	1
2	1	1	2	0	1	3	2	1	0	0	0	0	0	1	0	0	0	0	0	0	1	1	1	0	0	0	1	0	0	0	1	0	0	1	1	3	3	1	3	4	1
1	1	2	3	0	7	3	3	2	0	1	0	0	0	0	0	0	0	0	0	0	1	1	1	0	0	0	1	0	0	0	0	0	0	1	1	3	3	1	2	3	1
1	1	1	3	0	7	5	2	1	0	0	0	0	0	0	1	0	0	0	0	0	1	0	0	0	0	1	0	0	0	0	0	0	0	0	3	1	3	1	2	2	2
1	1	1	2	0	6	3	3	1	0	0	0	0	0	1	0	0	0	0	0	0	1	1	0	0	0	0	1	0	0	0	1	0	0	0	1	1	4	2	3	3	1
1	1	2	2	0	2	3	2	1	1	0	0	0	0	0	0	0	0	0	0	0	1	1	1	0	0	0	1	0	0	0	1	0	0	0	1	1	2	1	1	1	1
2	1	1	3	0	7	5	2	1	0	0	0	0	0	0	0	1	0	0	0	0	1	1	1	0	0	0	0	0	0	0	0	0	0	0	6	2	3	1	2	3	1
2	1	1	2	1	2	1	2	1	0	0	0	0	0	0	1	0	0	0	0	0	0	1	0	0	0	1	0	0	0	0	0	0	1	0	1	1	3	1	1	3	1
1	1	1	3	0	7	3	2	1	0	1	0	0	0	1	0	0	0	0	0	0	0	1	0	0	1	0	0	0	0	0	0	0	0	0	1	2	2	1	3	4	1
2	1	1	2	0	1	5	2	1	0	0	0	0	1	1	0	1	0	0	0	0	1	1	0	0	0	0	0	0	0	0	0	0	0	0	1	3	2	2	3	4	1
2	1	2	2	1	2	5	3	1	0	0	0	0	1	0	0	0	0	0	0	0	1	1	1	1	0	0	0	0	0	0	0	0	0	0	1	2	3	1	2	2	1
2	1	1	2	0	2	2	2	1	0	0	1	0	0	0	0	0	0	0	0	0	1	1	1	0	0	0	0	0	0	0	0	0	0	0	1	2	1	1	2	3	1
2	1	1	1	0	4	3	2	1	1	0	0	0	0	0	0	0	0	0	0	0	0	1	1	1	0	0	0	0	0	0	0	0	1	0	1	2	3	1	3	3	1
1	1	1	3	0	7	5	3	1	0	0	0	1	0	0	0	0	0	0	0	0	0	1	1	1	1	0	0	0	0	0	0	0	0	0	1	2	3	1	2	4	1
2	1	1	2	1	2	3	3	3	0	0	0	0	1	0	0	0	0	0	0	0	1	0	0	0	0	1	0	0	0	0	0	0	0	0	1	1	4	1	2	2	1
2	1	2	3	1	7	5	2	1	0	0	0	0	0	0	1	0	0	0	0	0	0	1	0	0	0	0	0	0	0	0	1	0	1	0	3	1	3	1	2	2	2
2	1	1	2	0	6	3	2	1	0	0	0	0	0	1	0	0	0	0	0	0	1	1	1	0	0	1	0	0	0	0	0	0	1	0	1	2	2	1	3	4	1
2	1	1	1	1	1	3	3	1	0	0	0	0	0	1	0	0	0	0	0	0	0	1	1	0	0	1	0	0	0	0	0	0	0	0	1	2	4	1	3	2	1
2	1	1	3	1	7	2	3	1	0	0	0	0	0	0	1	0	0	0	0	0	0	1	1	1	0	0	0	0	0	0	1	0	0	0	3	3	4	1	2	2	2
2	1	1	2	0	1	5	2	1	0	0	1	1	0	0	0	0	0	1	0	0	0	1	1	0	0	0	0	0	0	0	0	0	0	0	1	1	3	3	2	2	1
2	1	2	2	0	2	3	3	1	0	0	0	0	0	0	0	0	1	0	0	0	0	0	0	1	0	0	0	0	0	0	0	0	0	0	1	2	2	1	2	3	1
2	1	2	3	0	7	3	3	1	0	1	0	0	0	0	0	0	0	0	0	0	1	1	0	0	0	1	0	0	0	0	1	0	0	0	2	3	4	1	2	2	2
1	2	2	2	0	1	1	2	1	0	0	0	1	0	0	0	0	0	0	0	0	1	1	0	0	0	0	0	0	0	0	1	0	0	0	1	1	3	1	1	2	1
1	1	2	2	0	2	2	3	1	0	0	0	0	1	0	0	0	0	0	0	0	1	1	1	0	0	0	1	0	0	0	1	0	0	0	1	2	3	1	2	2	1
2	1	1	2	0	6	5	3	1	0	0	0	0	0	0	0	1	0	0	0	0	1	1	1	0	0	0	0	0	0	0	0	0	1	0	6	2	2	1	2	3	1
2	1	1	1	0	1	3	1	1	0	0	0	0	0	1	0	1	0	0	0	0	1	1	1	0	0	0	0	0	0	0	0	0	0	0	1	3	3	2	3	4	1
1	1	1	3	0	7	5	2	1	0	0	0	0	0	0	1	0	0	0	0	0	1	0	1	0	0	0	1	0	0	0	1	0	0	0	3	2	4	1	2	3	2
1	1	2	2	1	2	3	2	1	0	1	0	0	1	0	0	0	0	0	0	0	1	1	1	0	0	1	0	0	0	0	1	0	1	0	1	3	3	2	3	4	1
2	1	2	2	1	2	2	2	1	0	0	0	0	1	0	0	0	0	0	0	0	1	1	1	0	0	0	0	0	0	0	0	0	0	0	1	1	4	1	2	2	1
2	1	2	2	0	2	3	2	1	0	0	0	1	0	0	0	0	0	0	0	0	1	1	0	0	0	0	1	0	0	0	1	0	0	0	1	2	3	1	2	3	1
2	1	2	3	1	7	5	1	1	0	0	0	0	0	0	1	0	0	0	0	0	1	0	1	0	0	0	1	0	0	0	1	0	0	0	3	2	4	1	3	4	2
1	1	2	3	0	7	5	1	2	0	0	0	0	0	0	1	0	0	0	0	0	1	0	0	1	0	0	0	0	0	0	0	0	0	0	3	3	3	1	2	4	2
2	1	1	2	0	4	2	1	1	0	0	0	0	0	0	0	0	1	0	0	0	0	1	1	0	0	0	0	0	0	0	0	0	0	0	1	3	2	1	2	3	1
2	1	1	3	1	7	5	2	1	0	1	0	0	0	0	0	0	0	0	0	0	0	1	1	0	1	0	0	0	0	0	0	0	0	0	2	1	2	1	2	2	2
2	1	1	2	1	2	1	2	1	0	0	0	1	0	0	0	0	0	1	1	0	1	0	1	0	0	1	0	0	0	0	1	0	0	0	1	1	4	3	1	2	1
2	1	2	2	0	2	3	2	1	0	0	1	0	0	0	0	0	0	0	0	0	1	1	1	0	0	1	0	0	0	0	1	0	1	0	1	3	3	1	2	3	1
2	1	1	3	0	7	5	1	1	0	0	0	0	0	0	1	0	0	0	0	0	1	0	0	0	0	1	0	0	0	0	0	0	0	0	7	2	3	1	2	3	2
2	1	2	2	0	2	3	2	1	0	0	0	0	0	0	0	1	0	0	0	0	0	1	1	1	0	0	0	0	0	0	1	0	0	0	1	1	2	1	3	4	1
2	1	1	1	0	5	5	2	3	0	0	0	0	0	1	0	0	0	0	0	0	1	1	1	0	0	1	0	0	0	0	0	0	0	0	8	1	2	1	3	4	1
2	1	1	1	0	4	3	3	1	0	0	0	0	0	1	0	0	0	0	0	0	1	1	1	1	0	1	0	0	0	0	0	0	0	1	1	3	3	1	3	4	1
1	1	1	3	1	7	5	2	1	0	0	0	0	0	0	1	0	0	0	0	0	1	1	0	0	0	1	0	0	0	0	0	0	0	0	3	2	4	1	2	3	2
2	1	1	2	0	1	3	1	1	0	0	0	0	0	1	0	0	0	0	0	0	1	0	0	0	0	1	0	0	0	0	0	0	0	0	1	3	3	1	2	2	1
2	2	1	2	0	2	1	2	1	0	0	0	0	0	0	0	0	1	0	0	0	1	1	0	0	0	0	0	0	0	0	0	0	1	0	1	1	1	1	1	2	1
2	1	2	2	0	2	3	1	1	0	0	0	0	0	1	0	0	0	0	0	0	0	1	1	0	0	0	0	0	0	0	0	0	1	0	1	2	2	1	3	4	1
2	1	1	1	1	2	2	3	3	0	0	0	0	1	0	1	0	0	1	1	0	0	1	1	0	0	0	0	0	0	0	1	0	1	0	1	1	2	3	2	2	1
2	1	1	2	0	5	5	3	3	0	0	0	0	0	0	0	0	1	0	0	0	1	1	0	0	0	1	0	0	0	0	0	0	0	0	5	1	3	1	3	4	1
2	1	2	2	0	2	3	2	1	0	0	1	0	0	0	0	0	0	0	0	0	0	1	1	0	0	0	0	0	0	0	1	0	1	1	1	2	3	1	2	4	1
2	2	1	2	0	3	1	2	1	0	0	0	0	0	0	0	1	0	0	0	0	1	1	1	0	0	0	0	0	0	0	0	0	0	0	1	2	3	1	2	1	1
2	1	1	2	0	3	5	3	1	0	0	0	0	0	0	0	0	0	1	0	1	1	1	1	0	0	0	0	0	0	0	1	0	0	0	1	2	3	2	2	3	1
2	1	1	2	1	1	5	1	3	0	1	0	0	0	1	0	0	0	0	0	0	0	1	1	0	0	0	0	0	0	0	0	0	0	0	1	2	3	2	2	2	1
2	1	1	2	0	2	3	2	1	0	0	1	0	0	0	0	0	0	0	0	0	1	1	1	0	0	0	0	0	0	0	0	0	0	0	1	2	1	1	3	4	1
1	1	1	2	0	4	3	3	1	0	0	0	0	0	0	0	0	0	0	1	0	0	1	0	1	0	0	0	0	1	1	0	0	0	0	1	3	3	1	3	4	1
1	1	2	2	1	2	2	2	1	0	0	0	0	1	0	0	0	0	0	0	0	1	0	1	0	0	1	0	0	0	0	1	0	0	0	1	1	4	1	2	2	1
2	1	1	1	1	1	5	2	1	0	1	0	0	1	1	0	0	0	0	0	0	0	1	1	1	0	0	0	0	0	0	1	0	0	0	1	2	3	3	3	3	1
2	1	2	2	0	2	2	3	1	0	0	0	0	1	0	0	0	0	0	0	0	0	1	0	0	0	0	0	0	0	0	0	0	0	0	1	2	3	1	2	3	1
2	1	2	3	0	7	5	2	1	0	0	0	0	0	0	1	0	0	0	0	0	1	1	1	0	0	0	1	0	0	0	0	0	0	0	3	1	4	1	2	2	2
2	1	1	2	0	6	5	2	1	0	0	0	0	0	1	0	0	0	0	0	0	1	1	1	0	1	0	0	0	0	0	0	0	0	1	1	2	2	1	2	2	1
1	1	1	3	0	7	5	1	1	0	1	0	0	0	0	0	0	0	0	0	0	0	1	1	0	0	0	0	0	0	0	0	0	0	0	7	3	3	1	2	2	2
2	1	1	2	0	1	2	3	1	0	0	0	0	1	0	0	0	0	0	0	0	0	1	1	0	1	0	0	0	0	0	1	0	0	0	1	3	2	1	3	4	1
2	1	2	2	0	5	3	3	1	0	0	0	0	0	1	0	0	0	0	0	0	1	0	0	0	0	1	0	0	0	0	1	0	0	0	1	1	3	1	2	4	1
2	1	1	2	0	2	3	2	2	0	0	0	0	1	0	0	0	0	0	0	0	1	1	1	0	1	0	0	0	0	0	1	0	1	0	1	2	3	1	2	3	1
2	1	1	2	1	2	2	2	1	0	0	1	0	0	0	0	0	0	0	0	0	1	0	0	0	0	1	0	0	0	0	0	0	0	0	1	2	3	1	2	3	1
2	1	1	2	0	1	2	3	1	0	0	0	0	1	0	0	0	0	0	0	0	0	1	0	0	1	0	0	0	0	0	0	0	1	0	1	2	2	1	2	3	1
1	1	2	3	0	7	5	2	1	0	1	0	0	0	0	0	0	0	0	0	0	0	0	0	0	0	1	0	0	0	0	1	0	0	0	7	3	3	1	3	4	2
1	1	2	2	1	2	2	3	1	0	0	0	0	1	0	0	0	0	0	0	0	0	1	0	0	0	0	0	0	0	0	1	0	1	0	1	2	4	1	3	3	1
2	2	1	2	0	2	1	2	1	0	0	1	0	0	0	0	0	0	0	0	0	0	1	1	0	0	0	0	0	0	0	1	0	0	0	1	2	2	1	2	1	1
2	1	1	1	1	4	4	2	1	0	0	0	0	0	1	1	1	0	1	0	1	1	1	0	0	1	0	1	0	0	0	1	0	0	0	1	3	2	3	3	3	1
2	2	1	2	0	2	1	2	1	0	0	1	0	0	0	0	0	0	0	0	0	1	1	1	0	0	0	0	0	0	0	0	0	0	1	1	2	1	1	2	2	1
2	2	1	2	0	2	1	3	1	1	0	0	0	0	0	0	0	0	0	0	0	0	1	1	1	0	0	0	0	0	0	0	0	0	0	1	2	1	1	1	1	1
1	1	1	3	1	7	5	2	1	0	1	0	0	0	0	0	0	0	0	0	0	1	0	0	0	0	1	0	0	0	0	1	0	0	0	7	3	1	1	2	3	2
2	2	2	2	0	6	5	2	1	0	1	0	0	0	0	0	0	0	0	0	0	1	0	0	0	0	1	0	0	0	0	0	0	1	0	6	3	3	1	3	4	1
2	1	1	2	1	2	4	2	1	0	0	0	0	0	1	0	0	0	0	0	0	1	1	0	0	0	1	0	0	0	0	1	0	0	0	1	3	3	1	3	3	1
2	1	2	3	1	7	3	1	1	0	1	0	0	0	0	0	0	0	0	0	0	0	0	0	1	0	0	0	0	0	0	1	0	0	0	2	2	4	1	2	3	2
2	1	2	2	0	2	3	2	1	0	1	0	0	0	0	0	0	0	0	0	0	1	0	0	0	0	1	0	0	0	0	0	0	0	0	1	1	3	1	3	3	1
1	2	1	2	0	2	3	3	1	0	0	0	0	0	0	0	1	0	0	0	0	0	1	0	0	0	0	0	0	0	0	1	0	0	0	1	2	2	1	2	2	1
2	1	1	3	1	7	1	2	1	0	0	0	0	0	0	1	0	0	0	0	0	0	1	1	0	0	0	0	0	0	0	0	0	0	1	3	2	4	1	1	3	2
1	1	2	2	0	2	3	2	1	0	0	1	0	0	0	0	0	0	0	0	0	1	1	0	0	0	1	0	0	0	0	1	0	0	0	1	2	3	1	3	3	1
2	1	1	3	0	7	5	1	1	0	0	0	0	0	0	0	1	0	0	0	0	1	0	0	0	0	1	0	0	0	0	0	0	0	0	6	2	3	1	3	4	1
1	1	2	2	1	2	3	2	1	0	0	1	0	0	0	0	0	0	0	0	0	1	1	0	0	0	1	0	0	0	0	1	0	0	0	1	1	4	1	2	2	1
1	1	2	3	0	7	3	3	2	0	0	0	0	0	0	1	0	0	0	0	0	1	1	1	0	0	0	0	0	0	0	1	0	1	0	3	2	2	1	2	3	2
2	1	1	2	0	1	1	3	3	0	0	0	0	0	0	0	1	0	0	0	0	1	1	0	0	0	1	0	0	0	0	1	0	0	0	1	1	2	1	2	2	1
1	1	1	2	0	1	3	3	1	0	0	0	0	0	0	0	0	0	1	0	0	0	1	1	0	0	0	1	0	0	0	0	0	0	0	1	3	2	1	2	3	1
1	1	2	3	1	7	3	2	3	0	0	0	0	1	0	0	0	0	0	0	0	1	0	0	0	0	0	0	0	0	0	0	0	0	0	4	2	4	1	2	3	2
1	1	2	3	0	7	3	1	1	0	0	0	0	0	0	1	0	0	0	0	0	1	0	0	0	0	1	0	0	0	0	0	0	0	0	3	2	3	1	2	3	2
2	1	1	2	1	2	3	1	2	0	0	0	0	0	0	0	0	0	0	1	0	0	1	1	0	0	0	0	0	0	0	1	0	0	0	1	1	3	1	2	2	1
1	1	2	2	0	2	3	2	1	0	0	1	1	0	0	0	0	0	0	0	0	0	1	1	0	1	0	0	0	1	0	1	0	1	0	1	2	3	2	2	3	1
2	1	1	2	1	6	1	2	1	0	0	0	0	0	0	0	1	0	0	0	0	0	1	1	1	1	0	0	0	0	0	0	0	1	1	2	1	3	2	2	3	2
2	1	1	2	1	2	3	2	1	0	0	0	0	1	0	0	0	0	0	0	0	1	1	0	0	0	0	0	0	0	0	0	0	0	0	1	1	4	1	2	2	1
2	1	2	2	0	4	3	3	1	1	0	1	0	0	0	0	0	0	0	0	0	1	1	1	0	0	0	0	0	0	0	0	0	0	1	1	2	2	2	3	3	1
2	1	2	2	1	2	3	1	1	0	0	0	0	0	1	0	0	0	0	0	0	0	1	1	0	0	0	0	0	0	0	0	0	1	0	1	3	2	1	2	2	1
2	1	1	2	0	1	3	1	1	0	0	0	0	1	0	0	0	0	0	0	0	0	1	1	0	1	0	0	0	0	0	0	0	1	0	1	3	2	1	3	4	1
2	1	2	2	1	2	3	3	1	0	0	1	1	0	0	0	0	0	0	0	0	0	0	1	0	0	0	0	0	0	0	0	0	0	1	1	3	4	2	3	4	1
2	1	1	2	0	2	3	2	1	0	0	1	0	0	0	0	0	0	0	0	0	0	0	1	0	0	0	1	0	0	0	0	0	0	0	1	3	2	1	2	3	1
2	1	1	2	0	2	3	3	1	0	0	0	0	0	1	0	0	0	0	0	0	1	1	0	0	0	0	0	0	0	0	0	0	0	0	1	3	2	1	3	4	1
1	1	1	2	0	3	3	1	1	0	0	0	0	0	0	0	0	0	0	1	0	1	1	1	0	0	0	0	0	0	0	1	0	0	0	1	2	3	1	2	3	1
1	1	1	1	0	1	3	3	1	1	0	0	0	1	1	0	0	0	0	0	0	0	1	1	0	0	0	0	0	0	0	0	0	1	0	1	1	2	3	3	4	1
2	1	2	2	1	2	3	1	1	0	0	1	0	0	0	0	0	0	0	0	0	1	1	1	0	0	1	0	0	0	0	1	0	1	1	1	1	4	1	2	3	1
1	1	2	2	0	2	3	3	3	1	0	0	0	0	0	0	0	0	0	0	0	1	1	0	0	0	1	0	0	0	0	0	0	0	1	1	2	1	1	3	4	1
1	1	2	2	1	2	3	2	1	0	0	0	0	1	0	0	0	0	0	0	0	0	1	1	0	0	1	0	0	0	0	1	0	0	0	1	1	3	1	2	3	1
1	1	1	2	0	2	3	1	1	0	0	0	0	0	1	0	0	0	0	0	0	1	1	1	1	0	1	0	0	0	0	0	0	0	1	1	3	2	1	2	3	1
2	1	1	2	0	2	1	2	2	0	0	0	0	0	0	0	1	0	0	0	0	0	0	0	1	0	0	0	0	0	0	0	0	0	0	1	1	3	1	1	1	1
2	1	2	2	1	2	3	2	1	0	0	0	0	1	0	0	0	0	0	0	0	1	1	0	0	0	1	0	0	0	0	1	0	0	0	1	3	3	1	2	3	1
1	1	2	1	0	2	2	2	1	0	0	0	0	0	1	0	0	0	0	0	0	1	0	0	0	0	1	0	0	0	0	0	0	0	0	1	1	3	1	3	3	1
2	1	2	3	0	7	1	2	1	0	0	0	0	0	0	1	0	0	0	0	0	1	1	0	0	0	1	0	0	0	0	1	0	0	0	3	1	2	1	2	4	2
2	1	2	1	0	2	1	2	3	0	1	0	0	0	1	0	0	0	0	0	0	0	1	1	0	0	0	1	0	0	0	0	0	0	1	1	1	3	2	3	4	1
2	1	1	3	0	7	1	3	3	0	0	0	0	0	0	0	0	1	0	0	0	0	1	1	0	0	1	0	0	0	0	1	0	0	0	6	1	3	1	2	2	2
1	1	2	2	0	2	1	3	1	0	0	0	0	0	0	0	1	0	0	0	0	0	1	0	0	0	1	0	0	0	0	0	0	0	1	1	2	4	1	2	3	1
2	1	2	3	0	7	1	2	3	0	0	0	0	1	0	0	0	0	0	0	0	1	0	0	0	0	1	0	0	0	0	0	0	0	0	4	3	2	1	1	3	2
2	1	2	3	1	7	5	2	1	0	0	0	0	0	0	1	0	0	0	0	0	0	1	1	1	0	0	0	0	0	0	0	0	0	0	3	2	3	1	3	4	2
1	1	2	3	1	7	5	3	1	1	0	0	0	0	0	0	0	0	0	0	0	0	1	1	1	0	0	0	0	0	0	0	0	0	0	5	1	3	1	2	2	1
1	1	2	1	1	4	1	2	1	0	0	0	0	1	1	0	0	0	1	1	0	1	1	1	0	0	1	0	0	0	0	0	0	0	0	1	2	2	3	3	2	1
1	1	2	1	0	5	5	3	1	0	0	0	0	0	0	0	0	1	0	0	0	0	1	0	0	0	0	0	0	0	0	0	0	1	0	5	1	3	1	2	3	1
2	1	1	2	0	2	1	3	1	0	0	1	0	0	0	0	0	0	0	0	0	1	0	0	0	0	0	0	0	0	0	0	0	0	0	1	2	1	1	2	2	1
2	1	1	3	1	7	1	2	1	0	0	0	0	0	0	1	0	0	0	0	0	1	0	0	0	0	1	0	0	0	0	0	0	0	0	3	1	3	1	2	2	2
1	1	2	2	0	2	1	2	1	0	0	1	0	0	0	0	0	0	0	0	0	0	1	0	0	0	0	0	0	0	0	0	0	1	0	1	1	3	1	2	4	1
2	1	1	1	1	2	1	3	3	0	0	0	0	0	1	0	0	0	0	0	0	1	0	0	0	0	1	0	0	0	0	0	0	0	0	1	1	2	1	3	3	1
1	1	1	3	0	7	3	3	3	0	0	0	0	1	0	0	0	0	0	0	0	1	0	0	0	0	0	0	0	0	0	1	0	0	0	4	3	4	1	3	4	2
1	1	1	3	0	7	1	3	1	0	1	0	0	0	0	0	0	0	0	0	0	0	1	1	0	0	0	0	0	0	0	0	0	0	0	2	2	4	1	1	1	2
2	1	1	3	0	7	1	1	1	0	1	0	0	0	0	0	0	0	0	0	0	0	1	0	0	0	0	0	0	0	0	0	1	0	0	2	3	3	1	3	4	2
1	1	2	1	0	1	3	2	1	0	0	0	0	0	0	1	0	0	0	0	0	0	1	1	0	0	0	0	0	0	0	0	0	0	1	1	2	3	1	3	2	1
2	1	2	2	0	2	3	2	1	0	0	0	0	1	0	0	0	0	0	0	0	1	1	0	0	0	0	0	0	0	0	1	0	0	0	1	1	4	1	2	2	1
2	1	2	3	1	7	3	1	1	0	0	0	0	0	0	0	0	0	0	1	0	1	1	1	0	0	1	0	0	0	0	0	0	0	0	2	2	4	1	2	3	2
2	1	1	3	1	7	5	2	1	0	1	0	0	0	0	0	0	0	0	0	0	1	1	1	0	0	1	0	0	0	0	0	0	0	1	2	1	3	1	2	2	2
2	1	2	3	0	7	3	2	1	0	0	0	0	0	0	1	0	0	0	0	0	1	0	0	0	0	0	0	0	0	0	0	0	0	0	6	2	2	1	2	4	1
2	1	2	3	0	7	2	1	1	0	0	0	0	0	0	1	0	0	0	0	0	0	1	1	0	0	0	0	0	0	0	0	0	0	0	3	2	4	1	2	2	2
1	1	2	3	0	7	5	2	3	0	0	0	0	0	0	1	0	0	0	0	0	1	0	0	0	0	1	0	0	0	0	0	0	0	0	3	3	3	1	2	3	2
1	1	2	2	0	6	3	3	1	0	0	0	0	0	0	1	0	0	0	0	0	1	1	1	0	0	0	0	0	0	0	0	1	0	0	1	2	4	1	2	4	1
1	1	2	3	0	7	5	3	2	0	0	0	0	0	0	1	0	0	0	0	0	1	0	0	0	0	1	0	0	0	0	0	0	0	0	3	3	3	1	2	4	2
2	1	1	2	0	2	3	2	1	0	0	0	0	0	0	1	0	0	0	0	0	1	0	0	0	0	1	0	0	0	0	0	0	0	0	1	3	3	1	2	3	1
1	1	1	3	1	7	5	2	2	0	0	0	0	0	0	1	0	0	0	0	0	1	1	1	0	0	1	0	0	0	0	0	0	1	0	3	2	3	1	2	4	2
1	1	1	3	0	7	3	2	3	0	0	0	0	0	0	1	0	0	0	0	0	1	0	0	0	0	1	0	0	0	0	0	0	0	0	3	2	3	1	2	3	2
1	1	2	2	0	2	3	2	2	0	0	0	0	0	0	1	1	0	0	1	0	1	1	0	0	0	1	0	0	0	0	0	0	0	0	1	3	3	3	2	2	1
1	1	2	3	1	7	2	3	2	0	0	0	0	0	0	1	0	0	0	0	0	0	1	0	0	0	0	0	0	0	0	1	0	1	1	3	1	3	1	2	3	2
2	1	1	3	0	7	2	3	1	0	0	0	0	0	0	1	0	0	0	0	0	1	0	0	0	0	0	0	0	0	0	0	0	0	0	3	2	4	1	2	4	2
2	1	1	3	1	7	3	2	1	0	0	0	0	0	0	1	0	0	0	0	0	1	0	0	0	0	1	0	0	0	0	0	0	0	0	3	1	3	1	2	2	2
2	1	2	3	0	7	2	2	1	0	0	0	0	0	0	1	0	0	0	0	0	1	0	0	0	0	0	0	0	0	0	0	0	0	0	3	1	2	1	2	2	2
1	1	2	3	1	7	2	2	1	0	0	0	0	0	0	1	0	0	0	0	0	1	1	1	0	0	0	0	0	0	0	0	0	0	1	1	3	4	1	2	3	1
1	1	2	2	0	2	2	3	1	0	0	0	0	1	0	0	0	0	0	0	0	0	1	1	0	0	0	0	0	0	0	1	0	0	0	1	2	3	1	2	2	1
2	1	2	3	1	7	2	2	1	0	0	0	0	0	0	1	0	0	0	0	0	1	0	0	0	0	1	0	0	0	0	1	0	0	0	3	1	3	1	2	3	2
2	1	2	3	0	7	2	2	1	0	0	0	0	0	0	1	0	0	0	0	0	1	1	1	0	0	1	0	0	0	0	1	1	1	1	3	1	3	2	2	2	2
2	1	1	3	0	7	5	3	1	0	0	0	0	0	0	1	0	0	0	0	0	0	1	1	0	0	0	0	0	0	0	1	0	1	0	3	1	4	1	2	2	2
2	1	1	3	0	7	5	2	1	0	0	0	0	0	0	1	0	0	0	0	0	1	1	1	0	0	0	0	0	0	0	1	0	0	0	3	1	3	1	3	2	2
2	1	1	3	0	7	2	3	1	0	0	0	0	0	0	1	0	0	0	0	0	1	0	0	0	0	1	0	0	0	0	0	0	0	0	3	2	2	1	2	4	2
2	1	1	3	1	7	5	2	1	0	0	0	0	0	0	1	0	0	0	0	0	1	0	0	0	0	1	0	0	0	0	1	0	0	0	1	1	4	1	2	3	1
2	1	2	3	1	7	5	2	1	0	0	0	0	0	0	1	0	0	0	0	0	1	1	1	0	0	0	0	0	0	0	0	0	0	1	3	2	3	1	2	3	2
2	1	2	3	0	7	2	2	1	0	0	0	0	0	0	1	0	0	0	0	0	0	1	1	0	0	0	0	0	0	0	0	0	1	0	3	2	3	1	2	3	2
1	1	1	2	0	1	2	2	1	0	0	0	0	0	0	1	0	0	0	0	0	1	1	0	0	0	1	0	0	0	0	0	0	0	0	1	1	2	1	2	2	1
2	1	1	3	1	7	5	2	1	0	0	0	0	0	0	0	0	1	0	0	0	0	0	0	1	0	0	0	0	0	0	1	0	0	1	8	2	3	1	2	2	2
1	1	2	2	0	5	5	2	2	0	0	0	0	0	0	0	0	1	0	0	0	1	0	0	0	0	1	0	0	0	0	0	0	0	0	5	1	3	1	2	3	1
2	1	2	1	0	5	5	2	2	0	0	0	0	0	0	0	0	1	0	0	0	0	0	1	1	0	0	0	0	0	0	0	0	0	1	8	1	3	1	2	2	1
2	1	2	2	0	6	5	3	1	0	0	0	0	0	0	0	0	1	0	0	0	1	1	1	0	0	0	0	0	0	1	1	0	0	0	5	1	3	1	2	2	1
2	1	1	2	0	1	1	2	1	0	0	1	0	0	0	0	0	0	0	0	0	0	1	1	0	0	0	0	0	0	0	0	0	0	0	5	2	2	1	1	4	1
1	1	2	3	0	7	5	3	1	0	0	0	0	0	0	0	0	1	0	0	0	0	1	1	0	0	0	0	0	0	0	0	0	0	1	5	2	4	1	2	2	1
2	1	1	1	0	5	5	3	1	0	0	0	0	0	0	0	0	1	0	0	0	1	0	1	0	0	0	0	0	0	0	0	0	0	0	8	1	3	1	2	3	1
1	1	2	3	0	7	5	2	1	0	0	0	0	0	0	0	0	1	0	0	0	1	1	1	0	0	0	0	0	0	0	0	0	0	0	7	1	3	1	2	2	2
1	1	1	2	0	6	3	3	1	0	0	0	0	0	0	0	0	1	0	0	0	1	1	1	0	0	0	0	0	0	0	0	0	1	1	1	1	3	1	2	2	1
2	1	2	2	0	5	5	2	1	0	0	0	0	0	0	0	0	1	0	0	0	1	1	0	1	0	0	0	0	0	0	0	0	0	0	6	2	3	1	2	3	1
2	1	1	2	0	4	5	3	1	0	0	0	0	0	0	0	0	1	0	0	0	0	1	0	1	0	0	0	0	0	0	0	0	0	1	6	1	1	1	3	4	1
1	1	2	1	0	5	5	2	1	0	0	0	0	0	0	0	0	1	0	0	0	0	0	0	1	0	0	0	0	0	0	1	0	0	0	8	1	3	1	2	2	1
2	1	2	2	0	2	1	2	1	1	0	0	0	0	0	0	0	0	0	0	0	0	1	1	0	0	1	0	0	0	0	0	0	0	0	1	2	4	1	1	4	1
2	1	2	3	0	7	5	2	1	0	0	0	0	0	0	0	0	1	0	0	0	1	1	0	0	1	0	0	0	0	0	1	0	1	0	5	3	2	1	3	4	1
1	1	2	3	0	7	5	3	1	0	0	0	0	0	0	0	0	1	0	0	0	1	1	1	0	0	0	0	0	0	0	0	0	1	0	7	1	3	1	2	4	2
2	1	2	2	0	4	5	3	1	0	0	0	0	0	0	0	0	1	0	0	0	1	1	1	0	0	0	0	0	0	0	0	0	1	0	6	1	3	1	2	2	1
2	1	1	1	0	4	1	3	1	0	0	0	0	0	0	0	0	1	0	0	0	1	1	0	0	0	1	0	0	0	0	0	0	0	0	5	1	3	1	3	2	1
1	1	1	2	0	4	3	2	1	0	0	0	0	0	0	0	1	0	0	0	0	1	0	0	0	0	1	0	0	0	0	0	0	0	0	1	1	2	1	2	3	1
2	1	2	2	0	2	3	2	1	1	0	0	0	0	0	0	0	0	0	0	0	1	1	1	0	0	0	0	0	0	0	1	0	0	0	1	1	4	1	2	3	1
2	1	1	1	0	1	3	1	1	0	0	0	0	1	0	0	0	0	1	0	1	0	0	1	0	0	0	0	0	0	0	0	0	0	0	3	3	3	3	2	3	2
1	1	1	1	0	5	5	2	1	0	0	0	0	0	0	0	0	1	0	0	0	1	0	1	0	0	0	0	0	0	1	0	0	0	0	5	3	2	1	2	2	1
1	1	1	3	0	7	5	2	1	0	0	0	0	0	0	0	0	0	0	1	0	0	0	0	0	0	0	1	0	0	0	0	0	0	0	8	3	2	1	2	3	2
1	1	2	3	0	7	5	1	1	0	0	0	0	0	0	0	1	0	0	0	0	0	1	0	0	0	0	0	0	0	0	0	0	0	0	7	2	3	1	2	2	2
2	1	2	3	1	7	3	2	1	0	0	1	0	0	0	0	0	0	0	0	0	0	1	1	0	0	0	0	0	0	0	0	0	0	0	2	3	4	1	2	4	2
1	1	1	2	0	4	2	2	1	0	0	0	0	0	0	0	0	1	0	0	0	0	0	0	0	1	0	0	0	0	0	0	0	0	0	1	3	2	1	2	2	1
2	1	1	2	0	1	3	2	1	0	0	0	0	1	0	0	0	0	0	0	0	0	0	1	0	0	0	0	0	0	0	0	0	0	0	1	3	2	1	3	4	1
1	1	1	3	0	7	3	2	1	0	0	1	0	0	0	0	0	0	0	0	0	1	0	1	0	0	1	0	0	0	0	0	0	0	0	4	1	3	1	2	2	2
1	1	1	2	0	2	3	1	1	0	0	0	0	1	0	0	0	0	0	0	0	0	1	0	0	1	0	0	0	0	0	0	0	0	0	1	3	2	1	2	3	1
2	1	1	3	1	7	2	2	1	0	0	0	0	0	0	0	1	0	0	0	0	0	0	0	0	0	0	0	0	0	0	0	0	1	0	2	2	3	1	1	2	2
1	1	1	2	0	2	1	3	1	0	0	0	0	0	0	0	1	0	0	0	0	0	0	0	1	0	0	0	0	0	0	0	0	0	0	1	1	3	1	1	1	1
2	1	1	1	0	1	3	1	1	0	0	0	0	0	1	0	0	0	0	1	1	0	0	1	0	0	0	0	0	0	0	0	0	0	0	1	1	3	3	2	3	1
2	1	1	1	0	1	3	2	1	0	0	0	0	0	1	0	0	0	0	0	0	0	0	0	0	0	0	0	0	0	0	0	0	1	0	1	1	3	1	3	3	1
1	1	1	2	0	1	3	3	1	1	0	0	0	0	0	0	0	0	0	0	0	1	0	0	0	0	0	0	0	0	0	0	0	0	0	1	2	3	1	2	2	1
1	1	2	2	0	1	3	2	1	0	0	0	0	0	1	0	1	0	0	0	0	0	1	0	0	0	0	0	0	0	0	0	0	0	0	1	2	3	2	2	4	1
2	1	1	1	0	4	5	3	1	0	0	0	0	0	0	0	0	1	0	0	0	0	1	0	0	0	0	0	0	0	0	0	0	0	0	5	2	2	1	1	1	1
2	1	1	2	0	4	1	3	1	0	0	0	0	0	0	0	0	1	0	0	0	0	0	0	0	0	0	0	0	0	0	0	0	0	1	5	1	3	1	1	1	1
2	1	1	2	0	5	1	2	3	0	0	0	0	0	0	0	0	1	0	0	0	0	0	0	0	0	0	0	0	0	0	0	0	0	1	5	3	3	1	2	1	1
2	1	1	1	0	1	3	2	1	1	0	0	0	1	1	0	0	0	0	0	0	1	1	0	0	0	0	0	0	0	0	0	0	1	1	1	2	3	3	3	4	1
1	1	1	3	0	7	5	2	3	0	0	0	0	0	0	0	0	1	0	0	0	1	1	0	0	0	0	0	0	0	0	0	0	0	0	5	2	3	1	3	4	1
1	1	1	3	0	7	5	2	1	0	0	0	0	0	0	1	0	0	0	0	0	0	1	0	0	0	0	0	0	0	0	0	0	0	0	8	3	3	1	2	2	2
1	1	2	2	1	2	1	2	1	0	0	0	0	0	0	0	0	0	1	0	0	0	1	0	1	0	0	0	0	0	0	0	0	0	0	1	2	4	1	1	2	2
1	1	2	3	0	7	5	3	3	0	1	0	0	0	0	0	0	0	0	0	0	1	0	1	0	0	0	0	0	0	0	0	0	0	0	7	1	3	1	2	4	2
2	1	1	2	1	2	3	2	3	0	0	0	0	0	0	1	0	0	0	0	0	1	0	0	0	0	0	0	0	0	0	0	0	0	0	3	2	3	1	2	3	2
1	1	1	2	0	2	3	3	3	0	0	0	1	0	0	0	0	0	0	0	0	1	0	0	0	0	0	0	0	0	0	0	0	0	0	1	1	2	1	2	2	1
1	1	2	2	0	1	2	2	1	0	0	0	0	0	1	0	1	0	0	0	0	1	0	0	1	0	0	0	0	0	0	0	0	0	0	1	2	3	2	2	4	1
1	1	1	2	0	2	2	3	2	0	0	0	0	1	0	0	0	0	0	0	0	1	0	0	0	0	0	0	0	0	0	0	0	0	0	1	1	3	1	2	4	2
2	1	1	2	0	1	3	3	1	0	0	0	1	0	0	0	0	0	1	0	0	0	0	0	0	1	0	0	0	0	0	0	0	0	0	1	3	4	2	2	4	1
2	1	1	1	0	1	3	3	3	0	0	0	0	1	0	0	0	0	1	1	0	1	0	0	0	1	0	0	0	0	0	0	0	0	0	1	1	3	3	2	4	1
2	1	1	2	0	6	1	3	3	0	0	0	0	0	0	1	0	0	1	0	0	0	1	0	0	0	0	0	0	0	0	0	0	0	0	1	2	3	2	2	4	1
1	1	1	3	0	7	5	2	1	0	0	0	0	0	0	1	0	0	0	0	0	1	1	0	0	0	0	0	0	0	0	0	0	0	0	3	1	3	1	2	4	2
1	1	1	1	0	5	5	3	1	1	0	0	0	0	0	0	0	0	0	0	0	1	0	0	1	0	1	0	1	0	0	0	0	0	0	5	2	3	1	2	2	1
2	1	1	1	1	4	5	2	3	1	0	0	0	0	0	0	0	0	0	0	0	0	1	0	1	0	0	0	0	0	0	0	0	0	0	5	3	3	1	2	4	1
1	1	1	2	0	3	5	2	1	0	0	1	1	0	0	0	0	0	0	0	1	0	1	0	0	0	0	0	0	0	0	0	0	0	0	1	1	3	3	1	2	1
1	1	1	3	1	7	5	2	2	0	0	1	0	0	0	0	0	0	0	0	0	0	1	0	0	0	0	0	0	0	0	0	0	0	0	5	1	3	1	2	2	2
1	1	1	2	0	2	3	2	1	0	0	0	0	0	1	0	0	0	0	0	0	1	1	1	0	0	0	0	0	0	0	0	0	0	1	1	1	2	1	2	2	1
1	1	2	2	0	4	1	3	3	0	0	0	0	0	0	0	1	0	0	0	0	0	1	0	0	0	0	0	0	1	0	1	0	0	0	5	1	2	1	1	3	1
1	1	1	1	0	2	3	3	3	0	1	0	0	0	0	0	0	0	0	0	0	1	0	1	0	0	1	0	0	0	0	1	0	0	0	1	1	2	1	2	3	1
2	1	2	2	0	2	3	3	2	0	1	0	0	0	0	0	0	0	0	0	0	1	1	1	0	0	0	0	0	0	0	0	0	0	0	1	2	3	1	2	3	1
2	1	2	3	0	7	1	2	1	0	0	0	0	0	0	1	0	0	0	0	0	1	1	0	0	0	0	0	0	0	0	0	0	1	1	3	3	3	1	1	2	2
2	1	2	3	0	7	1	1	3	0	0	0	0	0	0	1	0	0	0	0	0	0	1	0	0	0	0	0	0	0	0	0	0	0	0	3	1	3	1	2	2	2
2	1	1	2	0	5	1	2	1	0	0	0	0	0	0	0	0	1	0	0	0	0	1	0	0	0	1	0	0	1	0	0	0	0	0	5	3	3	1	3	3	1
1	1	1	1	0	5	5	2	1	0	0	1	0	0	0	0	0	0	0	0	0	0	0	0	0	0	1	0	0	0	0	0	0	0	0	7	3	3	1	3	4	2
2	1	1	1	0	1	1	2	1	0	0	0	0	0	0	1	0	0	0	0	0	0	0	0	1	0	0	0	0	0	0	0	0	0	0	1	3	3	1	2	3	1
																																				3
